# Supplementary material for: Integrative Analysis of Multi-Omics Data-Identified Key Genes With KLRC3 as the Core in a Gene Regulatory Network Related to Immune Phenotypes in Lung Adenocarcinoma
Source: Front Genet. 2022 Mar 31;13:810193. doi: 10.3389/fgene.2022.810193 (PMC9008830; doi:10.3389/fgene.2022.810193)
Supplement: Supplementary file 1 [file Table1.XLS]

	aDC	B cells	CD8 T cells	Cytotoxic cells	DC	Eosinophils	iDC	Macrophages	Mast cells	Neutrophils	NK CD56bright cells	NK CD56dim cells	NK cells	pDC	T cells	T helper cells	Tcm	Tem	TFH	Tgd	Th1 cells	Th17 cells	Th2 cells	TReg
TCGA-78-7163-01A	0.094681926	-0.172792336	0.120493375	-0.032749772	-0.170283887	-0.042219552	0.048940409	0.011367672	-0.087476705	-0.043570533	0.013345939	-0.06804302	-0.026224359	0.510358675	-0.052771695	0.177684106	0.03201922	0.005277462	-0.011482342	-0.097912871	-0.035788141	-0.139115902	-0.104884324	-0.334124304
TCGA-78-8640-01A	0.114114677	-0.206195023	0.140485957	-0.015290062	-0.129229188	-0.072218397	0.067779797	0.116395957	-0.168687835	-0.044969963	-0.107302913	-0.049538061	-0.028100235	0.510358675	-0.11033406	0.13563696	-0.019170317	0.022545331	-0.075248504	-0.07162164	-0.058655878	-0.10281504	0.002891294	-0.330656202
TCGA-49-AARQ-01A	0.205372397	-0.158726928	0.127966872	0.047477303	-0.188964762	-0.08035406	0.0419582	0.083250682	-0.163299275	-0.034060661	0.047247149	-0.01880599	-0.016572047	0.510358675	-0.085672071	0.181907243	-0.042605152	0.026013039	0.000909522	-0.185477817	-0.011637938	0.006367351	-0.026464041	-0.265309848
TCGA-49-AARR-01A	0.065936384	-0.090671662	0.144984366	0.019331257	-0.048277673	0.01700793	0.057124404	0.160613048	0.050044	0.043340207	0.10964152	-0.049496999	0.043920683	0.510358675	-0.013291453	0.160182322	0.031017211	0.04156503	-0.039715135	-0.001538998	0.031623654	-0.070858906	-0.04382643	-0.367618874
TCGA-49-AAR0-01A	0.092256468	-0.123817351	0.144461717	0.032768489	-0.059820304	-0.005469022	0.115234501	0.161857765	-0.01282352	-0.032761507	0.031022748	0.009239036	-0.001474601	0.510358675	-0.008564438	0.160836058	-0.017876706	-0.001363958	0.011660372	-0.17263675	-0.004608743	-0.036307007	-0.074755272	-0.265492379
TCGA-78-7149-01A	-0.014908635	-0.186628287	0.142039954	-0.035172266	-0.080605204	-0.039275759	0.003283178	0.051645278	-0.073017645	-0.05346681	-0.032415881	-0.071228488	-0.016296909	0.510358675	-0.079246407	0.167102582	-0.043278966	0.024107326	-0.085664744	-0.061638047	-0.015288017	0.091504042	-0.101273774	-0.364150771
TCGA-49-AARO-01A	0.274400484	-0.114969137	0.162098821	0.053451993	0.156154687	-0.036492391	0.154600725	0.213367525	-0.103426937	-0.029511519	0.023437803	0.047617567	-0.006524054	0.510358675	-0.000765444	0.157580099	-0.02657412	0.052363559	-0.028200806	-0.110018303	0.077758438	-0.084418124	-0.090736688	-0.16875057
TCGA-38-4626-01A	0.156621078	-0.205055689	0.144524437	-0.049126931	0.11747465	-0.004660995	0.127953005	0.282317767	-0.027740854	0.18554961	-0.06727403	-0.04066905	-0.039978144	0.510358675	-0.078828078	0.13919633	-0.034336996	0.075009285	-0.037045955	-0.017953042	0.041464608	-0.064725761	-0.07199681	-0.328100758
TCGA-78-7153-01A	0.041271227	-0.130451278	0.148247342	-0.039697189	-0.164022653	-0.024881298	-0.013616469	0.065696189	-0.076750067	-0.140940601	0.045376773	-0.032685875	-0.031860732	0.510358675	-0.042376396	0.13887868	-0.029267796	0.013781793	-0.049863064	-0.061055278	-0.04075544	-0.019341512	-0.041661843	-0.368166469
TCGA-75-7025-01A	0.198358688	-0.082941715	0.164702413	-0.008985712	0.062423793	0.001039004	0.126728275	0.185351787	-0.009166141	-0.013053375	-0.014118585	-0.04881809	0.012052854	0.510358675	-0.000529817	0.177936785	0.059536347	0.048388113	0.031121958	-0.079253832	0.033478511	-0.04663539	-0.11610958	-0.314228347
TCGA-55-6986-01A	0.011701728	-0.149786514	0.154953188	-0.066085763	-0.028106293	-0.016076436	0.122868361	0.148637933	-0.070013771	-0.043369819	-0.077704494	-0.07209818	-0.017857908	0.510358675	0.016929878	0.162455365	-0.021906789	0.054565074	0.006055751	-0.060362581	-0.019071776	-0.005557861	-0.071270194	-0.349548234
TCGA-50-5049-01A	0.17398401	-0.031071287	0.192692608	0.190028381	0.038219199	-0.060653459	0.124549473	0.250643684	-0.114673568	-0.023538066	-0.05665944	0.039051463	-0.029741637	0.510358675	0.201748276	0.185433433	-0.016098174	0.031106699	-0.018904689	-0.000262744	0.063405199	-0.113139205	-0.050304319	-0.150771196
TCGA-75-7027-01A	0.007752766	-0.240746538	0.132208975	-0.093009974	-0.138218692	0.001684003	-0.040301185	0.0833099	-0.065335807	-0.060751603	-0.005881476	-0.025420083	-0.018253646	0.510358675	-0.118609983	0.178267508	-0.017256679	0.017731427	-0.08350629	-0.03300226	-0.037766153	-0.073285454	0.006446549	-0.2894953
TCGA-38-4625-01A	0.185268667	-0.147317214	0.125797618	-0.033496913	-0.087238379	-0.064572756	0.045175421	0.141718574	-0.09506155	-0.005208719	-0.052331568	-0.00417318	-0.037581944	0.510358675	-0.035378666	0.160921755	-0.059053967	0.009630155	-0.071944402	-0.022471939	0.009176852	-0.143903558	-0.017384352	-0.304006571
TCGA-80-5608-01A	0.196853644	-0.196707852	0.153519118	0.032431444	-0.14030562	-0.050325476	0.046793952	0.128953022	-0.089564721	-0.000429131	0.023696804	0.164936645	-0.045321384	0.510358675	-0.045673117	0.159947804	-0.03384695	0.017866713	0.00318082	-0.023639393	-0.041872347	0.010455075	-0.006683345	-0.365519759
TCGA-55-6983-01A	0.077211807	0.005777367	0.166345784	0.045163838	-0.080241038	-0.043161939	0.094535724	0.163407395	-0.037691321	-0.053892583	0.00833037	-0.000903061	-0.020187681	0.510358675	0.061967321	0.155852239	-0.024204547	0.024478854	0.01050126	-0.074598957	-0.008236026	-0.100798695	-0.044922904	-0.312676828
TCGA-62-8399-01A	0.130365812	-0.256477793	0.171242164	-0.05171933	-0.15436659	0.038739445	0.033569842	0.113853819	-0.050263862	-0.020224207	0.02860348	-0.070481848	0.00378788	0.510358675	-0.150021419	0.130852308	-0.009480188	0.00320998	-0.027513687	-0.052047708	0.027591231	-0.22706846	-0.075498329	-0.368531532
TCGA-64-5774-01A	0.0030841	-0.110097083	0.14132913	-0.098221262	-0.153766542	-0.017026868	-0.030939634	0.025903647	-0.130947266	-0.060768102	0.009466873	-0.057213286	-0.004860691	0.510358675	-0.094406409	0.154537269	-0.040783397	-0.003562876	-0.010871894	-0.095904033	-0.059298214	-0.076188199	0.02408795	-0.284749475
TCGA-44-6776-01A	0.036257513	-0.2169949	0.155133795	-0.058062022	0.005064415	-0.042892001	0.066541985	0.071667321	-0.024088767	-0.082452214	-0.037711127	-0.067004586	-0.029356433	0.510358675	-0.083483572	0.167927555	-0.024746584	0.012662622	-0.046716203	-0.031548037	-0.001579996	0.040254545	-0.092223493	-0.364880898
TCGA-80-5611-01A	0.168851143	-0.211700536	0.124208998	-0.037537128	-0.109047953	-0.063594815	0.089086288	0.199350792	-0.125009959	-0.059571344	-0.003931103	-0.069036009	-0.062761485	0.510358675	-0.045014047	0.168914704	-0.067696407	0.03028	-0.087684855	-0.07067794	-0.012934776	0.030617356	-0.027437423	-0.241945788
TCGA-75-6206-01A	0.096335985	-0.232368386	0.155324781	-0.106874677	0.066843137	-0.019698418	0.062093694	0.213512582	-0.092024429	-0.051334179	-0.06059854	-0.030956935	-0.013155044	0.510358675	-0.091546286	0.156663397	0.03550218	0.035913753	-0.048804555	-0.025134701	0.037638476	0.124392542	-0.111265792	-0.329926075
TCGA-73-4662-01A	0.085455163	-0.107579698	0.174170184	0.010021256	0.10250002	-0.040999082	0.069544511	0.1991925	-0.066633862	-0.091303086	-0.063244315	-0.095104773	-0.034553378	0.510358675	0.027458453	0.172295799	-0.014378028	0.04684374	0.031229536	-0.045681958	0.036834202	0.04367274	-0.073826452	-0.210824131
TCGA-64-1679-01A	0.103685855	-0.197324251	0.10403585	-0.164936191	-0.03262595	-0.041515248	0.124881645	0.221296176	-0.056951092	-0.00607971	-0.021068949	-0.040758211	-0.001974657	0.510358675	-0.148693451	0.136589347	-0.063720456	0.004921906	-0.050855871	-0.011381479	0.047606343	-0.016143388	-0.040083801	-0.330108606
TCGA-55-6642-01A	0.097647933	-0.112597039	0.151561225	0.0429677	-0.086144429	-0.03901849	0.028043057	0.136875746	-0.085051884	-0.048159315	-0.064863303	0.083080329	-0.004446835	0.510358675	0.023676867	0.166277051	0.002700471	0.05539045	-0.056546207	0.070585426	0.006284376	-0.110483096	0.008999602	-0.274984028
TCGA-75-5146-01A	0.116953636	-0.088781083	0.172546796	0.00279295	-0.050314359	-0.064094102	0.073076937	0.136650717	-0.071895909	-0.09454804	-0.0656659	-0.097248795	-0.061753404	0.510358675	0.056512858	0.195122622	-0.021713758	0.00746294	-0.022713446	0.017141927	0.00518183	-0.042800387	-0.067616411	-0.346171397
TCGA-78-8655-01A	0.133750338	-0.189842321	0.164828697	-0.019646292	-0.05124557	-0.035766166	0.102827308	0.157302712	-0.057220949	-0.01324654	-0.113815156	-0.024719712	-0.026960583	0.510358675	-0.010908159	0.154925558	-0.041302238	0.027611174	-0.001616701	-0.097086849	-0.026438632	-6.61E-05	-0.093105773	-0.234827051
TCGA-NJ-A4YG-01A	0.113034759	-0.192731773	0.154579595	-0.044300986	0.077440642	-0.010701251	0.114091075	0.196128637	-0.049195948	-0.073808374	-0.071989006	-0.010410077	-0.026185184	0.510358675	-0.062858602	0.145009625	0.012904947	0.037891438	-0.003598153	-0.0944193	0.011706199	-0.042353699	-0.0809707	-0.195308935
TCGA-MP-A5C7-01A	0.045007798	-0.213316006	0.147027691	-0.108386064	-0.124110492	0.030930448	0.006941173	0.029707148	-0.103368289	-0.076886797	0.036269642	-0.100251302	-0.035292686	0.510358675	-0.125867294	0.204726537	-0.030604785	0.031070951	-0.047083806	-0.072855513	-0.047845392	0.070787427	-0.084138957	-0.386693438
TCGA-49-AAR2-01A	0.125806128	-0.110142258	0.141214696	0.02609813	-0.172989357	-0.034372376	0.027637812	0.061117566	-0.126024245	-0.037730586	0.083790722	-0.007796755	-0.027266684	0.510358675	-0.045305561	0.182625619	-0.04996662	0.0033773	-0.05271296	-0.14075598	-0.067359723	0.034751472	-0.048586337	-0.290864288
TCGA-62-A46V-01A	0.060050952	-0.229995616	0.118017588	-0.187581807	0.013494225	0.000252376	0.044589204	0.157862798	-0.04708407	-0.03319678	-0.126586047	-0.117763116	0.00178005	0.510358675	-0.172209889	0.160446472	-0.009149562	0.024719517	-0.016226282	-0.040883594	-0.016566669	0.002234155	-0.066017963	-0.31504974
TCGA-NJ-A4YF-01A	-0.064857563	-0.24771371	0.150103698	-0.06778127	-0.169358363	-0.063049341	-0.013617247	0.038941082	-0.107280129	-0.076287023	0.024068011	-0.02360328	-0.023068142	0.510358675	-0.080456754	0.150774126	-0.011502156	0.023416031	-0.033851056	-0.002926068	-0.044136178	0.082303713	-0.034027246	-0.315232272
TCGA-55-6987-01A	0.214685115	0.028546369	0.17104767	0.255451385	-0.049561605	-0.061918611	0.061857118	0.223850609	-0.065912089	0.056019735	-0.018622198	0.054226737	-0.042766253	0.510358675	0.162603435	0.185917313	0.004999293	0.051954739	-0.014750754	-0.064107424	0.062802581	-0.074255689	-0.013926614	-0.263393265
TCGA-55-6980-01A	0.120932672	-0.190485937	0.159242881	-0.004560184	0.134772528	-0.005038215	0.125882172	0.172689283	-0.019402877	-0.035982713	-0.035180272	-0.048005542	0.01448949	0.510358675	0.033313003	0.160028481	-0.017003885	0.028566688	-0.015084113	-0.076302283	0.064167475	-0.060248019	-0.076840995	-0.206625901
TCGA-55-1596-01A	0.194064373	-0.206861766	0.134211609	-0.122262953	-0.084957647	-0.0776775	0.044898515	0.067991967	-0.107478958	-0.082955796	-0.025987092	-0.078301083	-0.054919677	0.510358675	-0.061681031	0.15202341	-0.027577881	-0.011529746	-0.075238865	-0.007988703	-0.044770775	-0.065779993	-0.040860778	-0.228529707
TCGA-78-7159-01A	0.204923599	-0.113274901	0.146281793	-0.0415237	-0.058505015	-0.034264017	0.016170983	0.110685865	-0.111543436	0.02099358	0.005084698	0.101457459	-0.045512876	0.510358675	-0.078079385	0.177593311	-0.019231213	0.032098911	-0.040575093	-0.048559454	0.01237277	-0.065192843	0.006260487	-0.292050744
TCGA-97-7547-01A	0.025038141	-0.117450279	0.150222102	-0.101857395	-0.060501911	-0.043225051	0.075390488	0.15116395	-0.036512865	-0.056107995	-0.056372377	-0.054777893	-0.029588193	0.510358675	-0.003521005	0.141731224	0.011803574	0.07948543	0.006207409	-0.06127931	-0.004246176	0.045160709	-0.064933235	-0.315232272
TCGA-97-7552-01A	0.23382854	0.019109204	0.171795316	0.198998138	-0.033904455	-0.018789143	0.078189069	0.199565615	-0.013104139	-0.036934836	0.064303917	-0.006529795	-0.036681525	0.510358675	0.201464968	0.179591825	0.046897146	0.055650922	-0.002188377	0.177391309	0.033158304	-0.06595383	-0.065848628	-0.258829972
TCGA-49-AAR3-01A	0.214997884	-0.111457965	0.149539355	0.166215632	0.020951923	-0.074836414	0.057626714	0.197080032	-0.160273643	-0.016498126	-0.012835975	0.075314879	-0.007936281	0.510358675	0.078545409	0.172905214	-0.04793658	0.018390544	-0.035455376	-0.096938854	0.091955885	-0.145726835	-0.022846924	-0.184357032
TCGA-97-7553-01A	0.19576492	-0.137170285	0.163580832	0.113265125	0.007386491	-0.000253663	0.159521679	0.260421425	0.030492825	0.152577761	-0.035199101	-0.025320241	-0.040674015	0.510358675	0.055170827	0.165527505	-0.003540783	0.061686108	-0.011025765	0.055783993	0.044830962	-0.021963987	-0.067668981	-0.311399106
TCGA-44-6778-01A	0.182725127	-0.068171837	0.178157207	0.132773243	-0.018313305	-0.021406319	0.126128526	0.23186509	0.008751415	0.06323311	-0.04067429	-0.006773317	-0.050447276	0.510358675	0.145454726	0.20952491	0.059359633	0.05967526	0.016864047	0.01710434	0.056533152	-0.104717867	0.008639436	-0.263849594
TCGA-50-5942-01A	0.057842067	-0.118947316	0.154876084	-0.070690028	-0.013035533	0.012529499	0.039988076	0.108522506	0.084088657	-0.024530248	-0.05777388	-0.083490916	-0.012195317	0.510358675	0.042070835	0.153415433	0.023097716	0.036947035	0.017723054	-0.036478108	-0.014493198	0.063449014	-0.087898853	-0.3496395
TCGA-50-5944-01A	0.085989161	-0.176598291	0.145542136	-0.119927765	-0.045153321	-0.022342529	0.080009481	0.217366484	0.066525187	-0.060407963	-0.069559982	-0.084520356	-0.004375241	0.510358675	-0.114539055	0.149585354	-0.012976091	0.013128584	-0.033633581	-0.016676149	0.000613319	-0.062953382	-0.072097218	-0.389887743
TCGA-64-1676-01A	0.02726622	-0.15675904	0.166352403	0.065962039	-0.004001337	-0.019430873	0.118051393	0.239306978	-0.102482577	0.020905531	-0.064857466	-0.015318163	-0.03501017	0.510358675	-0.012025504	0.159791517	-0.031184478	0.009116938	-0.05567345	-0.011972987	0.035358415	-0.008600311	-0.027626221	-0.308478598
TCGA-49-4514-01A	0.130469874	-0.109702147	0.149440786	0.050156963	0.008661031	-0.05262399	0.042540127	0.086546942	-0.09417168	-0.066779013	-0.040941663	0.022274974	-0.071129027	0.510358675	0.013677968	0.149324986	-0.048127056	-0.017850198	-0.033279787	-0.077114513	0.028687734	-0.084611821	0.006451788	-0.193666149
TCGA-49-6744-01A	0.187759978	-0.115039464	0.178118786	0.104473275	0.160269987	0.012723596	0.168944898	0.248006285	0.022465482	0.01293943	-0.08889876	0.008516373	-0.017871334	0.510358675	0.095336709	0.153068592	-0.002865862	0.026748442	-0.015036205	0.006536046	0.060168171	0.038884605	-0.064423226	-0.169389431
TCGA-49-6743-01A	0.161362546	-0.159172243	0.107737984	-0.067854354	-0.124024932	-0.05921089	0.079792736	0.167888776	-0.097226254	0.011100044	-0.075640435	-0.020016448	-0.008226515	0.510358675	-0.06127734	0.167775773	-0.02825145	0.011920031	-0.068354938	0.163774251	0.04225913	-0.028088478	0.014128843	-0.309208725
TCGA-50-5946-01A	0.0341757	-0.214837729	0.145722344	-0.138815274	-0.188133616	-0.027034013	-0.034486651	0.047841713	-0.166860684	-0.137136406	-0.007906101	-0.109227587	-0.031896984	0.510358675	-0.170373411	0.16314565	-0.018267887	0.043357049	-0.026144293	-0.034829583	-0.047465467	-0.096091605	0.023360221	-0.378205713
TCGA-64-5781-01A	0.036634741	-0.179576097	0.207499269	0.203690411	-0.103152027	-0.069303785	0.003648075	0.098392323	-0.097125503	-0.065834131	-0.019389183	0.02372358	-0.009563915	0.510358675	0.077468424	0.158518318	-0.082979581	-0.043950022	-0.051674766	-0.004453062	0.034305628	-0.127148492	-0.050527498	-0.251346171
TCGA-05-4249-01A	0.127454039	-0.155913205	0.15563264	-0.065183649	0.066481289	-0.034773947	0.123741086	0.158181565	0.063399971	-0.019856212	-0.08266258	-0.009721978	-0.051578284	0.510358675	-0.045012472	0.173641666	0.019767184	0.055156154	0.024154815	-0.047708076	-0.012984775	0.070573361	-0.100645937	-0.262480606
TCGA-50-5941-01A	0.246729181	-0.080873642	0.167802308	0.109397095	-0.023219612	-0.028463656	0.105493874	0.193761241	-0.047851817	-0.002980426	-0.053856707	0.047295312	-0.037620798	0.510358675	0.107391796	0.17041671	-0.016903599	0.035015136	0.002882247	-0.012441742	0.034267315	-0.042014978	-0.057188156	-0.158254997
TCGA-50-5066-01A	0.058499756	-0.031187499	0.185644805	0.141976946	0.014941278	-0.067236777	0.098648021	0.238077324	-0.086947127	-0.020118071	-0.023583613	-0.004731544	-0.05379018	0.510358675	0.134674947	0.215592397	-0.068064912	-0.010941517	-0.047513034	0.037958487	0.05623335	-0.203697979	0.004704415	-0.330291138
TCGA-NJ-A4YQ-01A	0.159652051	-0.00359077	0.172550731	0.139566227	-0.009763311	-0.073622048	0.081866757	0.143813373	-0.108267695	-0.008980979	-0.047940862	0.020606422	-0.054381877	0.510358675	0.128637706	0.172919576	0.003900297	0.069048599	-0.014436995	0.000510603	0.039023665	0.071595193	-0.053207545	-0.226065529
TCGA-05-4398-01A	0.12579629	-0.13694452	0.113092277	-0.029629803	0.031155594	-0.043156929	0.115974447	0.184200809	-0.131606362	-0.03625605	-0.12112709	0.018141544	-0.036210415	0.510358675	-0.049434422	0.153745807	-0.035714193	0.042322027	-0.005393066	-0.076315026	0.057271342	0.068663285	-0.057114585	-0.258191111
TCGA-44-2656-01A	0.222659363	-0.084390861	0.158912957	0.103420503	-0.023694933	0.012621985	0.089621965	0.220598076	-0.029566511	-0.038885223	-0.121586621	-0.008067606	-0.062469007	0.510358675	0.136078919	0.228400113	0.098735331	0.076237375	-0.031301786	0.050283057	0.036966827	-0.116553927	0.002787779	-0.432143835
TCGA-55-6971-01A	0.222969728	-0.000219114	0.194299721	0.144087995	-0.070939861	-0.027357734	0.092311944	0.213480938	-0.038645311	0.069381308	-0.0508883	0.031210273	-0.03602661	0.510358675	0.13096086	0.17681129	0.007387565	0.076447856	0.012198495	-0.043390096	0.049125861	-0.027980145	-0.04171818	-0.248881993
TCGA-05-4389-01A	0.188248259	-0.161884702	0.162083838	0.131394585	0.13651943	0.003018089	0.168129995	0.172446929	0.008035356	-0.029662425	-0.081456466	-0.044388172	-0.03837466	0.510358675	0.082763057	0.172988468	-0.062008507	0.001192762	-0.038283464	-0.072117438	-0.011605204	0.014432571	-0.015327417	-0.205804509
TCGA-44-2659-01A	0.110005306	-0.122836272	0.151285406	0.022285227	-0.001967836	-0.026976294	0.060491228	0.16350808	-0.025568581	-0.043806756	-0.096037047	-0.042313077	-0.029402799	0.510358675	0.090949665	0.165937624	0.019620528	0.052558749	0.014176127	-0.024192903	0.011229807	-0.026823731	-0.102870269	-0.249155791
TCGA-44-2657-01A	0.168750758	0.130713254	0.18360031	0.16640935	0.090463741	-0.031174672	0.124289967	0.202298041	0.039501652	-0.028666768	-0.06005106	0.026366378	-0.038381175	0.510358675	0.191979022	0.199203392	0.00164163	0.053824533	0.037611191	-0.085762105	0.060836643	-0.070607837	-0.090829031	-0.254175413
TCGA-75-5147-01A	0.100838392	-0.078338605	0.137270707	-0.043999532	0.053442268	-0.050362796	0.078819828	0.201053898	-0.066354697	-0.047302264	-0.080109288	-0.058424993	-0.033192171	0.510358675	0.001337952	0.160190192	-0.067970915	0.002319558	-0.021932015	-0.03609118	0.021836003	-0.179551637	-0.02375392	-0.276079219
TCGA-44-2655-01A	0.068039248	-0.118105424	0.138783291	-0.044371493	-0.027850651	-0.027275919	0.149131154	0.141636379	-0.028850379	-0.038248571	-0.028432924	-0.076644393	-0.044218676	0.510358675	-0.011681507	0.19432067	-0.036309011	0.050192559	-0.025292326	-0.02170692	0.010962955	-0.026916941	-0.075443563	-0.31085151
TCGA-64-5778-01A	0.202247015	-0.024968737	0.202537967	0.157080397	-0.054434061	-0.066768777	0.058228808	0.176999777	-0.145702334	-0.111966021	-0.04177012	-0.007086192	-0.038575257	0.510358675	0.133569782	0.187448563	-0.023148072	0.033533818	0.014891197	-0.04572435	0.062853717	-0.023806311	-0.039059228	-0.181345259
TCGA-44-2665-01A	0.119203928	-0.209813935	0.140684793	-0.092603952	0.107116999	-0.020259646	0.132248431	0.229185898	-0.014749921	0.024066182	-0.143157545	-0.050666265	0.008956419	0.510358675	-0.07751003	0.164812171	-0.041582472	0.059984802	-0.01436353	0.028600126	0.044335559	-0.079988665	-0.04627651	-0.224331478
TCGA-62-8397-01A	-0.007605811	-0.151333544	0.17074016	-0.099408711	0.083308859	-0.019205356	0.099777971	0.140788126	0.016883893	-0.019838972	-0.011230357	-0.066512923	-0.01756846	0.510358675	-0.082588853	0.181175358	-0.031194376	0.061643014	-0.037092526	-0.087986595	-0.014360664	0.053307619	-0.102446243	-0.324450123
TCGA-97-7546-01A	0.054861862	-0.115038586	0.182858455	0.029699985	0.034076024	0.011095489	0.097904846	0.174854673	0.066650966	-0.018642882	-0.052785711	-0.035583776	-0.001879908	0.510358675	0.048938702	0.170926296	0.019693854	0.048564829	0.04431982	-0.013236904	0.050457095	-0.095842645	-0.053028112	-0.313589486
TCGA-44-2662-01A	-0.002843737	-0.203062438	0.120758179	-0.105527407	0.007219301	-0.023768532	0.088304839	0.250399891	-0.060759691	0.071081507	-0.058186038	-0.039187268	-0.016801878	0.510358675	-0.132384987	0.136826747	-0.045901599	0.024920469	-0.047787252	-0.102762646	0.054502506	-0.060744652	-0.007100858	-0.261750479
TCGA-95-7039-01A	0.09288007	-0.188439401	0.146609355	-0.032823865	-0.089101168	-0.038213871	0.027524757	0.126319649	-0.081440901	-0.054730159	-0.038385245	-0.037220842	-0.011747923	0.510358675	-0.023990372	0.192413349	-0.021145302	0.01866075	-0.008100515	-0.045743223	0.017504063	-0.039748634	-0.082440775	-0.349183171
TCGA-62-A471-01A	0.168114143	-0.220680639	0.133408505	-0.037721134	-0.21270047	-0.054389745	-0.003048951	0.031624006	-0.114184887	-0.031151863	0.018205755	0.014677422	-0.048875207	0.510358675	-0.112421634	0.166573802	-0.057929172	0.008528563	-0.048978931	-0.029208298	-0.060103649	-0.067897643	0.010926046	-0.359496212
TCGA-55-6985-01A	0.161935473	-0.146894657	0.159111707	0.094339399	-0.052263613	-0.020836574	0.062616635	0.163350083	-0.045363181	-0.002883328	0.042410585	0.043720626	-0.028518192	0.510358675	0.033887172	0.159578756	-0.014964252	0.019724343	0.018304775	-0.074958286	0.043232379	-0.112295133	-0.055752487	-0.288308844
TCGA-62-8395-01A	-0.00335793	-0.188105427	0.147109295	-0.030609925	-0.078591759	-0.040605103	0.109269508	0.169095055	-0.05839688	-0.026258378	-0.041809349	-0.040213157	-0.026713255	0.510358675	-0.080399708	0.164384318	-0.014599321	0.033496711	-0.01095471	-0.047475305	-0.038500703	0.015763715	-0.094442961	-0.353290134
TCGA-64-1678-01A	-0.035980511	-0.111064753	0.156008175	-0.048726805	-0.181341679	-0.044496947	0.001441212	0.058008308	-0.078675835	-0.132323773	-0.064870695	-0.020888328	-0.04962648	0.510358675	-0.030384971	0.214431829	-0.048096197	-0.001044264	-0.05685714	-0.019036609	-0.054962866	-0.16997426	0.037153074	-0.417541298
TCGA-73-7498-01A	0.040818317	-0.179975989	0.17507401	-0.00586575	-0.004428499	-0.04592176	0.067520879	0.133785101	-0.007086484	-0.032918162	-0.057387673	-0.042191575	-0.011239548	0.510358675	-0.006129759	0.174776499	-0.011836443	0.07810294	-0.013794662	-0.035094339	-0.02534307	0.114576078	-0.12118479	-0.301086064
TCGA-44-3917-01A	-0.003667663	-0.084000933	0.110297305	-0.036756339	-0.201363396	-0.010977585	0.000952625	0.125161126	-0.147647535	-0.045679229	-0.043888698	-0.044820309	-0.058816662	0.510358675	0.005002423	0.200543507	0.008923077	0.047524024	-0.037326445	-0.026534654	-0.011587372	-0.20590688	0.067558697	-0.429314593
TCGA-55-1594-01A	0.019918066	-0.142547598	0.11583697	-0.062630225	-0.131872803	-0.033473595	0.057458425	0.140486015	-0.117445433	-0.031960917	-0.05688756	-0.064573346	-0.032661316	0.510358675	-0.021432415	0.182070586	-0.032481883	0.028205216	-0.065866714	-0.037063824	-0.030472416	-0.191749183	-0.059983093	-0.351556083
TCGA-MN-A4N4-01A	-0.138006235	-0.175582769	0.140712546	-0.117147867	-0.200856819	-0.011967776	0.034536883	0.122683437	-0.055137009	-0.061558409	-0.070417041	0.004162028	0.035939565	0.510358675	-0.101550446	0.135555772	-0.023413735	0.012097181	-0.04125612	-0.028481926	0.026778517	-0.057498172	-0.061262552	-0.363603176
TCGA-44-3398-01A	0.132250388	-0.122504727	0.147197692	0.083150921	0.141522157	0.046719633	0.178132025	0.245540237	-0.001969438	0.010719497	-0.163644824	-0.010628051	-0.032514943	0.510358675	0.032582282	0.156944809	-0.045050912	0.011655814	-0.00014046	-0.001934334	0.043355628	-0.149827559	-0.026091293	-0.300629734
TCGA-44-2661-01A	0.140707577	-0.022518862	0.17282082	0.10542152	0.131034307	0.0175419	0.207033435	0.249514194	0.112418185	0.018049301	-0.088386624	-0.025689835	-0.058271808	0.510358675	0.159789599	0.187833205	-0.017243871	0.045213847	-0.00618304	-0.025799767	0.060363957	-0.06244668	-0.054273115	-0.148945879
TCGA-86-7713-01A	0.11837	-0.203607889	0.099349824	-0.093241007	-0.14592227	-0.051274347	-0.034399837	0.032990844	-0.08726244	-0.086594992	0.080213684	-0.008466924	-0.043876519	0.510358675	-0.142514281	0.149905031	0.020414402	0.022905609	-0.005904239	-0.060261094	-0.050821137	-0.000180801	0.008929894	-0.343615953
TCGA-86-8054-01A	-0.035411251	-0.202608978	0.129056666	-0.123862371	-0.155813373	-0.02819804	-0.034499251	0.073408507	0.006231885	-0.097536698	0.029426307	-0.08908352	-0.038043221	0.510358675	-0.129104356	0.193032127	0.005066303	0.017893251	-0.011813092	-0.081921122	-0.051828843	-0.144205106	0.012835823	-0.374555079
TCGA-44-3396-01A	0.197941477	-0.105402242	0.159638755	0.016742322	0.052406215	-0.056071164	0.079744163	0.215493355	-0.090553291	0.101365274	-0.030878728	-0.007254132	-0.029464802	0.510358675	0.021575998	0.158975144	-0.046080733	0.058606515	-0.035674178	0.003407008	0.032577885	-0.10493468	-0.049027916	-0.197955645
TCGA-05-4390-01A	0.01191887	-0.199230773	0.149071225	-0.056211716	-0.092243283	-0.078103718	0.033866665	0.141881245	-0.104132211	-0.021631893	-0.020530643	-0.013521906	-0.05413995	0.510358675	-0.123380214	0.143861195	-0.054374662	0.025070723	-0.049333192	-0.065992185	-0.036193718	-0.090549733	0.009564243	-0.333576709
TCGA-64-1680-01A	0.14936346	-0.192922298	0.177581709	-0.073503735	-0.169776199	-0.021467335	0.014587304	0.094194229	-0.033298642	-0.044171702	-0.078941719	-0.115605215	-0.020135132	0.510358675	-0.07658546	0.174058665	-0.0235147	-0.001321657	-0.01833236	-0.085620169	-0.007368433	-0.032081191	-0.058516626	-0.40868851
TCGA-50-8457-01A	0.040539676	-0.020943842	0.205865539	0.072134763	0.016891096	-0.013638365	0.118177308	0.169739954	0.038002293	-0.068327094	-0.0785102	-0.039372429	-0.012562468	0.510358675	0.044924219	0.158183984	0.031737445	0.052136144	0.054413088	-0.059402929	0.062250905	0.049510516	-0.107692697	-0.268047823
TCGA-50-8459-01A	0.023909914	-0.108453471	0.157395773	0.001634151	0.08888181	-0.001756466	0.144972898	0.254367145	0.028183995	0.002777074	0.038391413	-0.020083607	0.030028311	0.510358675	0.001699206	0.147782318	-0.05071154	0.050420487	-0.056466066	0.0118149	0.005231295	-0.083832711	-0.089871429	-0.2293511
TCGA-99-8028-01A	0.220677391	-0.057578974	0.19769187	0.209095945	0.086789434	-0.01386299	0.107670666	0.252403246	-0.095191581	0.018075143	0.010199229	0.078628989	-0.019685443	0.510358675	0.199514306	0.171673344	-0.025500671	0.056251304	0.005276814	-0.011562476	0.123653689	-0.030764516	-0.030053293	-0.123117642
TCGA-44-7667-01A	0.014881274	-0.235356753	0.119610128	-0.108985517	-0.172189005	-0.092009746	-0.045369776	0.077808087	-0.194772669	-0.090359032	0.084176733	-0.024375881	-0.012765171	0.510358675	-0.120527717	0.176919742	-0.058947865	0.067730958	-0.059683559	-0.045850154	-0.066259668	-0.126072085	0.048023843	-0.351738615
TCGA-J2-A4AE-01A	0.119230764	-0.076084619	0.178901064	0.016069592	0.064576063	-0.009914915	0.037533002	0.172417477	-0.024171448	-0.035795726	0.031013171	-0.094160883	-0.032887585	0.510358675	-0.01137544	0.20396074	0.034128053	0.030843672	-0.016663813	-0.114172761	0.069630383	-0.072770321	-0.033197835	-0.306288218
TCGA-86-7955-01A	0.094985739	-0.186188545	0.102733501	-0.120819239	-0.236979441	-0.092734838	-0.032474139	-0.003653759	-0.15896364	-0.126638822	0.017646241	-0.058039178	-0.047277291	0.510358675	-0.118084042	0.126698131	-0.008255234	0.064213808	-0.08910797	0.016170672	-0.091777524	-0.092238424	-0.019095557	-0.339874053
TCGA-53-A4EZ-01A	0.081832889	-0.130260586	0.134370814	-0.078904763	-0.136372911	-0.035478807	0.041198087	0.061012459	-0.106904667	-0.07374001	-0.075503104	-0.140380479	-0.054925216	0.510358675	-0.117410345	0.17855856	-0.036016588	0.009077903	-0.034968227	-0.120660024	-0.046689329	0.06064624	-0.008743243	-0.338870129
TCGA-99-8025-01A	0.011381353	-0.194982194	0.151708368	-0.130985847	-0.145387248	-0.057050756	0.024719091	0.099135619	-0.109870157	-0.059782957	0.076249686	-0.055683682	-0.015368682	0.510358675	-0.137459365	0.141226578	-0.031382806	0.035197424	-0.041983928	-0.072739791	-0.048978333	0.045073986	-0.065712697	-0.322351008
TCGA-55-7910-01A	0.192520721	-0.155795999	0.116080267	-0.085591787	-0.160894125	0.008711959	-0.007401774	0.065441036	-0.049143251	-0.022543637	-0.035155134	-0.00815354	-0.056122229	0.510358675	-0.098285373	0.180056195	0.014802406	0.054753782	-0.005820231	-0.057602612	-0.058230212	-0.057213091	-0.000374685	-0.314137081
TCGA-44-3918-01A	0.16274557	-0.072490104	0.146481894	0.078486898	-0.062716968	-0.01986862	-0.012307144	0.205154266	-0.072657291	-0.056326825	-0.148368829	-0.016369066	-0.044064848	0.510358675	0.143875905	0.239635305	0.070917279	0.051745182	-0.009192874	0.06511897	0.079468816	-0.125023593	0.026902275	-0.421830793
TCGA-44-5643-01A	0.157612964	-0.123454295	0.173846	0.038286597	-0.079146084	-0.08793589	0.016946083	0.075465489	-0.171892117	-0.129147474	-0.080070435	0.001718053	-0.06081701	0.510358675	0.028558613	0.176994391	0.011828479	0.022045169	-0.051942169	0.012866805	-0.042659251	-0.217514246	0.020365742	-0.186547413
TCGA-86-7953-01A	0.17111971	-0.18756657	0.133572097	-0.055092612	-0.069246224	-0.014875275	0.078212247	0.165805664	-0.118176745	0.014037807	-0.080572531	-0.021885889	-0.021867982	0.510358675	-0.01151747	0.143619053	-0.050380968	0.031510435	-0.047146231	-0.048444988	0.033649071	0.026344714	-0.020933972	-0.229989961
TCGA-86-8076-01A	0.150463155	-0.04429055	0.179239723	0.130863973	-0.03468235	-0.049918644	0.089243633	0.177152588	-0.04985584	0.034179555	0.042809951	0.035444294	-0.04724264	0.510358675	0.118633064	0.183972641	0.008817642	0.021880064	-0.034490356	-0.047630117	0.015629168	0.022441692	-0.044366312	-0.268230355
TCGA-J2-A4AG-01A	0.16268833	-0.07175459	0.186111799	0.045092074	0.063680453	-0.003376729	0.127862106	0.173069691	-0.095071128	-0.047321774	-0.003887541	-0.007052974	-0.041424331	0.510358675	0.040232666	0.162870881	0.008748731	0.035746411	0.013025641	-0.118250709	0.098369391	-0.027739292	-0.061971427	-0.257004655
TCGA-55-8207-01A	0.021784997	-0.2181093	0.179920815	-0.027060637	0.066934182	0.011467402	0.122669501	0.269313761	0.051061353	-0.006099599	-0.087082577	-0.092945208	-0.001535477	0.510358675	-0.040682824	0.162645929	0.017676477	0.049571421	-0.01750193	-0.038491313	0.053101742	-0.097958171	-0.130072759	-0.317513918
TCGA-86-8279-01A	0.16157223	-0.255055382	0.136680288	-0.088781276	-0.090755226	-0.030736658	0.090549737	0.126752596	-0.10316479	-0.078673585	-0.090304374	-0.058488607	-0.002716973	0.510358675	-0.177742551	0.151340266	-0.010770688	0.019461164	-0.051794661	-0.087009102	-0.007935226	-0.125711011	-0.066612958	-0.319704299
TCGA-86-7701-01A	0.188056585	0.008385432	0.140352273	0.111190966	-0.090026699	-0.04996334	0.056797178	0.118614121	-0.065507612	-0.050727035	-0.060543584	0.016820852	-0.060885654	0.510358675	0.153250006	0.222485494	0.029752029	0.045202381	0.023725416	0.00371896	0.007625023	0.000799823	0.019475417	-0.208086155
TCGA-86-8278-01A	0.205940574	-0.181866236	0.142212834	-0.010441158	-0.10747708	0.001763553	0.080803185	0.160779939	-0.048184432	0.001699683	-0.045066864	-0.002314199	-0.015236375	0.510358675	-0.075772104	0.158202185	-0.019050963	0.042924749	-0.06086099	-0.101659341	-0.01478369	0.022448248	-0.062825226	-0.297161632
TCGA-86-8669-01A	0.16329893	-0.158681493	0.16619582	-0.004099224	-0.019131403	0.003307337	0.081171038	0.169892767	-0.112858522	-0.052428279	-0.052715425	0.015043609	-0.051241435	0.510358675	-0.015745701	0.156962592	0.007360934	0.057949262	-0.046007617	-0.101916991	-0.017665556	0.008949281	-0.093799184	-0.250342247
TCGA-55-5899-01A	0.028723868	-0.164566974	0.122348549	-0.01257764	-0.12669413	-0.034580702	0.057344488	0.141743064	-0.045470495	-0.041345428	0.013488424	-0.056533918	-0.061969885	0.510358675	-0.010750186	0.167158958	-0.051954501	0.019428788	-0.00391236	-0.02822141	-0.008341294	-0.171749032	-0.023238831	-0.259286301
TCGA-05-4424-01A	0.177069125	-0.208455068	0.141089169	-0.047582261	-0.071054208	-0.032973085	0.105652575	0.22557738	-0.049246336	0.027364087	-0.038871009	-0.064547399	-0.040239289	0.510358675	-0.011495667	0.165123091	-0.042292268	0.059550047	-0.050501014	0.004230348	-0.026045527	-0.066062991	-0.019939314	-0.277448207
TCGA-05-4420-01A	-0.027919104	-0.188804541	0.128196563	-0.127594014	-0.161882118	-0.072510829	0.017682349	0.098404652	-0.130594921	0.054431456	-0.036657124	-0.111064273	-0.050576109	0.510358675	-0.145025754	0.125715513	-0.080260048	0.01493637	-0.040435648	0.019204849	-0.095048164	-0.159194058	0.025446879	-0.406498129
TCGA-62-A472-01A	0.13331359	-0.1892022	0.151659538	0.023337936	-0.12020577	-0.037896677	0.040432262	0.165456707	-0.031701066	-0.113290839	-0.082691161	-0.064983879	-0.051709896	0.510358675	0.018488585	0.182998749	0.009338439	0.06038196	-0.001892749	-0.068105957	-0.025100864	-0.121718185	-0.053926689	-0.310486447
TCGA-55-8085-01A	0.099637094	-0.089333443	0.143136678	0.070206482	0.020634263	-0.029064115	0.033597405	0.157736279	-0.157250927	-0.056913453	-0.052603165	-0.034288837	-0.049040799	0.510358675	0.038379799	0.204407775	-0.022924729	0.014612565	-0.022989724	-0.104435942	0.001287759	0.031913735	-0.034999199	-0.240394269
TCGA-86-A456-01A	0.184481666	-0.215721385	0.160424346	-0.02096136	0.009365497	0.019382024	0.100470727	0.245219525	-0.040871225	-0.002366301	0.036657691	-0.042549657	-0.038444498	0.510358675	-0.025751787	0.157405079	-0.019832313	0.058209064	-0.040898215	-0.064008547	0.06586619	-0.028348322	-0.082310421	-0.291776946
TCGA-44-7671-01A	0.006018671	-0.229810408	0.137689451	-0.136839183	-0.055893642	-0.024439071	0.051152679	0.135270652	0.006869271	-0.056224124	-0.004742948	-0.044536506	-0.026740907	0.510358675	-0.148208709	0.145000141	-0.03626038	0.007073885	-0.068945612	-0.026428036	0.02277853	0.04186162	-0.073271826	-0.415259651
TCGA-55-7995-01A	0.166858778	-0.11068103	0.138385709	0.184993912	-0.142957771	-0.041617115	0.092605463	0.196275833	-0.097637026	-0.017755177	-0.059329244	0.013547182	-0.030852633	0.510358675	0.085054864	0.209555445	-0.012588726	0.042538393	-0.038618337	-0.118445584	0.026631913	-0.073345707	0.018714361	-0.307474674
TCGA-55-8206-01A	0.013205662	-0.150092056	0.157427267	-0.00975708	0.151088342	0.057148059	0.141665572	0.208504872	0.157890354	0.05201509	-0.050611435	-0.035515529	-0.029005055	0.510358675	-0.026590609	0.179883739	0.074085532	0.080702905	-0.01156746	-0.064876181	0.007616238	0.09832012	-0.126659024	-0.262571872
TCGA-05-5425-01A	0.210306316	-0.156837908	0.15450859	0.092109974	0.002853066	-0.034153938	0.104186737	0.194572408	-0.089781339	0.028238958	0.007528991	-0.00572763	-0.076195193	0.510358675	0.077144539	0.166562378	-0.066385055	0.007160226	-0.023872776	-0.005641656	0.034702055	-0.007280421	-0.073615886	-0.236104773
TCGA-44-7670-01A	0.088978613	-0.17394568	0.142666661	-0.095530095	-0.141272376	-0.019443308	0.059733779	0.079461316	-0.093054725	-0.04844475	0.02002191	-0.01094205	-0.0317724	0.510358675	-0.105752165	0.167416208	-0.044662311	0.019715049	-0.052181545	-0.055697684	0.002466253	-0.160613015	-0.048142061	-0.368257735
TCGA-55-7281-01A	0.1525547	-0.204143925	0.15891206	0.030483202	0.092369601	-0.007876582	0.193954479	0.210824671	-0.077225966	-0.01428705	-0.023863183	0.00707878	-0.009645113	0.510358675	-0.040565488	0.129747223	-0.028936854	0.032470822	-0.034572195	-0.121525522	0.071354274	-0.033387304	-0.066296114	-0.173678927
TCGA-64-5815-01A	0.121134226	-0.205591307	0.156504517	-0.054886493	0.108261552	-0.037266794	0.12233404	0.260595247	-0.047372204	-0.010404016	-0.092649928	-0.0207919	0.004372502	0.510358675	-0.005841968	0.139724991	-0.083175126	0.006817962	-0.011569212	0.000137917	0.046850423	-0.027688155	-0.062805968	-0.186456147
TCGA-64-5779-01A	0.04537521	0.013798145	0.180146808	0.011102015	-0.133577814	-0.038519142	-0.061069459	0.093090371	-0.124535986	-0.064010803	-0.041920855	-0.02438004	-0.028933173	0.510358675	0.042903908	0.184511653	0.008637073	0.04651543	-0.023215101	-0.071430375	0.035989954	-0.111495964	-0.011708603	-0.225244136
TCGA-44-5644-01A	0.030236144	-0.175274914	0.12770393	-0.097801246	-0.204339726	-0.030520045	-0.036528398	0.009731138	-0.073691122	-0.090644077	0.090570243	-0.055738097	-0.000292452	0.510358675	-0.121819557	0.189172739	-0.030087966	-0.012643455	0.011227781	-0.072268601	-0.074548179	-0.060550334	-0.047166214	-0.380761157
TCGA-86-8673-01A	0.087844487	-0.210909326	0.122618669	0.011406857	-0.198717563	-0.04900314	0.035756127	0.078210279	-0.168091546	-0.01354413	0.020245588	-0.010790865	0.000843018	0.510358675	-0.054035693	0.13585994	-0.039518942	0.009451326	-0.054723203	-0.0002124	-0.018801808	0.033142237	-0.018556836	-0.261202884
TCGA-44-5645-01A	0.107502776	-0.071163621	0.148950792	-0.025957806	0.102001243	-0.010403958	0.152621985	0.158653812	0.003806083	-0.042868759	0.043976097	-0.037918219	-0.021527159	0.510358675	0.110970709	0.191373443	0.069722719	0.042417127	0.004523558	-0.073529098	0.00076973	-0.058552485	-0.093386424	-0.172492471
TCGA-44-6147-01A	0.164646445	-0.069897476	0.170428833	0.000730863	-0.035851176	-0.028233485	0.012573943	0.130504546	-0.016824629	-0.015966271	0.006689542	-0.063723052	-0.019545439	0.510358675	0.005577466	0.155167619	0.014636127	0.032873216	-0.009742368	-0.060765518	0.002915632	-0.08945746	-0.103748544	-0.323263667
TCGA-91-6847-01A	-0.07304298	-0.173778627	0.112608973	-0.065211789	-0.148339517	-0.07404677	-0.031552121	-0.009409803	-0.128245906	-0.140363378	-0.088660113	-0.08964065	-0.001755176	0.510358675	-0.181094121	0.178121235	0.000338572	0.076618722	-0.022648924	-0.030948421	-0.078217293	-0.13737006	0.03275798	-0.408140914
TCGA-86-8671-01A	0.266630331	0.037030665	0.194944856	0.214707809	0.069738679	-0.056080293	0.171612869	0.21546533	-0.025707437	0.013627285	-0.034348003	0.082228573	-0.03285235	0.510358675	0.239563838	0.206170492	0.019434593	0.080072787	0.048489258	-0.05954362	0.074765511	-0.037562565	-0.060321115	-0.066624076
TCGA-95-8039-01A	0.124604334	-0.164286822	0.150891325	0.014387077	0.095806704	-0.032808847	0.149757856	0.205751359	-0.036317969	-0.028676092	-0.0620042	-0.011748484	-0.019342977	0.510358675	0.032898063	0.159981551	0.000743338	0.057518134	-0.012741358	-0.046361599	0.034482202	-0.040195462	-0.048495755	-0.161175504
TCGA-50-8460-01A	0.096033343	-0.096318023	0.17074942	0.00689769	0.092446534	-0.021805441	0.156022458	0.167173884	0.049053378	0.040845326	-0.034834903	-0.059509639	-0.010020171	0.510358675	0.040527256	0.171035478	-0.006847685	0.027208366	0.019362565	-0.098784271	0.011751809	-0.040422265	-0.067492623	-0.118006754
TCGA-MN-A4N1-01A	-0.018899566	-0.231747412	0.100908605	-0.149200591	-0.106498274	-0.036870738	-0.004762976	0.099855585	-0.186258249	-0.09816446	0.025208827	-0.055257022	-0.017560999	0.510358675	-0.135949692	0.12484027	-0.047119303	0.065360721	-0.031658239	-0.06181581	0.009996126	-0.108789071	-0.037132643	-0.357305832
TCGA-55-7570-01A	-0.07659789	-0.187063185	0.138335387	-0.127685872	-0.222702496	-0.03430827	-0.025878935	0.016028076	-0.061807228	-0.079290262	-0.083402083	-0.03038122	-0.008771057	0.510358675	-0.102420192	0.202878232	0.018242408	-0.001715264	-0.068696992	-0.015583101	-0.068645325	-0.212175541	0.017427059	-0.332116455
TCGA-83-5908-01A	0.238789236	-0.19436444	0.183140143	0.202934902	-0.111395244	-0.049902342	0.013153161	0.094600829	-0.140590508	-0.039905061	-0.021416827	0.022602469	-0.035273855	0.510358675	0.139747874	0.204521981	-0.003763737	0.030467608	-0.007231387	0.007420824	0.095661324	-0.034030766	-0.013067424	-0.253171489
TCGA-69-8453-01A	0.194038465	-0.16287359	0.16363319	0.103599727	0.092353969	-0.010684824	0.169371997	0.279459411	-0.008039983	0.021636622	0.112089735	-0.05188801	-0.028178264	0.510358675	0.047841584	0.145121251	-0.033524324	0.006617126	-0.028867925	-0.074614442	0.033620789	-0.0391438	-0.050330833	-0.264032126
TCGA-86-8674-01A	-0.02097993	-0.237452945	0.142272816	-0.088774466	-0.129938945	-0.031697472	0.024102528	0.036049511	-0.132746774	-0.054984214	-0.031508822	-0.046321648	-0.044918563	0.510358675	-0.142491798	0.147622691	-0.044879675	-0.002470324	-0.038237761	-0.105659718	-0.048557486	0.051166215	-0.067713458	-0.341151775
TCGA-86-A4P8-01A	0.180239188	-0.182356853	0.197936731	0.225962044	-0.00209765	0.006414712	0.127798473	0.233527716	0.038340851	0.020789648	-0.036220997	-0.054110543	-0.00497486	0.510358675	0.137624374	0.179174493	0.037467255	0.098040858	-0.038436955	0.050178399	0.052999867	-0.061496598	-0.089173381	-0.322168477
TCGA-73-4666-01A	0.224716895	-0.214051669	0.155752976	0.12584233	0.019062285	-0.061278415	0.082838594	0.190549997	-0.118776791	-0.033820708	-0.118800294	-0.005722072	-0.047274224	0.510358675	0.059205379	0.203606936	-0.039207336	0.016830796	-0.044419898	-0.10002294	0.017482407	-0.042278249	0.025823258	-0.232454139
TCGA-05-4427-01A	0.095907675	-0.203526416	0.149373352	-0.078560364	-0.048145773	-0.043373204	0.046641898	0.185828106	-0.162452609	-0.08457942	-0.052334664	-0.054323386	-0.013922437	0.510358675	-0.072973445	0.187834467	-0.003092387	0.070300855	-0.0314441	0.012781741	-0.000464903	0.009054004	-0.051020868	-0.296614037
TCGA-78-7539-01A	0.162147941	-0.159272309	0.166620498	0.096079459	0.096782722	-0.042043678	0.083198248	0.210645028	-0.10412244	-0.100473209	-0.059571205	-0.011966516	-0.051321722	0.510358675	0.086246375	0.171956724	0.007094806	0.056363571	0.010862332	-0.089414079	0.051084302	0.083602444	-0.120051884	-0.238112622
TCGA-55-8513-01A	0.231362217	-0.105883936	0.142026582	-0.035950413	-0.021168075	-0.009966422	0.153901372	0.253088721	-0.065546934	0.058170097	0.062094117	-0.048881421	-0.021641445	0.510358675	-0.072073623	0.149873691	-0.011482843	0.028125615	-0.023649151	-0.115015657	-0.010127812	0.024908069	-0.091821161	-0.315597335
TCGA-05-4426-01A	0.015465694	-0.199279324	0.121537834	-0.093501617	-0.088504289	-0.036656548	0.071945916	0.191683517	-0.107514708	-0.001669578	-0.024007178	-0.086260092	0.010907699	0.510358675	-0.061173423	0.16272562	-0.001009908	-0.012935377	-0.065779692	-0.067213684	-0.00516559	-0.014183838	-0.053964373	-0.284475678
TCGA-97-7554-01A	0.125996904	-0.149387803	0.158931082	-0.063747608	0.012560464	-0.036904841	0.049073151	0.181251987	-0.089258784	-0.066149187	-0.087558928	-0.046862437	-0.027442894	0.510358675	-0.064716202	0.131423412	-0.036667792	0.031210185	-0.019779862	-0.02718332	0.021467472	-0.085941385	-0.054920206	-0.26503605
TCGA-55-7815-01A	0.003191787	-0.07137046	0.145963446	-0.042845648	0.067454914	-0.012649263	0.043924283	0.227131806	-0.067173482	-0.048109513	-0.127220864	-0.060027847	-0.04851588	0.510358675	0.119971468	0.219470359	0.070857043	0.051802874	0.026128675	0.018820535	-0.005045195	-0.049984249	0.019599163	-0.271059597
TCGA-05-4430-01A	0.146771859	-0.167799202	0.152908341	-0.002322976	0.077190166	-0.022012613	0.157788473	0.193317144	-0.029803165	0.021126408	-0.014079942	0.011906985	-0.003716394	0.510358675	-0.024309012	0.142505392	-0.056195792	0.018061577	-0.006754803	0.029277524	0.009312811	-0.048049382	-0.070442958	-0.268047823
TCGA-05-4432-01A	0.167160653	-0.142962474	0.140783457	0.014825212	-0.097999518	-0.044798361	0.062149227	0.16965966	-0.059832258	-0.022777738	-0.014578063	0.00213226	-0.029160364	0.510358675	-0.030711891	0.151750035	-0.045757765	0.032638527	-0.036353022	-0.027473497	-0.005662636	0.070483371	-0.0719157	-0.275440358
TCGA-99-7458-01A	0.125947607	-0.152257325	0.160232766	0.037043509	0.116292633	0.010193545	0.141776228	0.215246895	-0.05571993	-0.020610328	-0.102467279	-0.059778578	-0.02495124	0.510358675	0.131563935	0.182619839	0.021497747	0.062321563	0.012854115	-0.025329287	0.033246622	0.009267617	-0.073353509	-0.175686776
TCGA-MP-A4TH-01A	0.134193183	0.036954526	0.168493063	0.112130505	0.028027029	-0.018705847	0.125293986	0.135288408	-0.071496158	-0.067531414	-0.025422522	-0.033623942	-0.046283533	0.510358675	0.117899236	0.210442216	0.052076873	0.082816563	0.013776852	-0.054567548	-0.000124504	0.057869626	-0.11139837	-0.211645523
TCGA-86-8073-01A	0.042119435	-0.237118254	0.145866065	-0.14162029	-0.148876091	-0.013154017	0.091986889	0.197347066	-0.066233748	-0.044474865	-0.131189827	-0.119177109	-0.039394371	0.510358675	-0.118788795	0.183797169	0.006450376	0.036724794	-0.040740575	-0.003730209	-0.000484921	-0.059105988	-0.04579923	-0.339326458
TCGA-J2-8192-01A	0.155031133	-0.171786083	0.140558949	-0.053372225	0.018048474	-0.012677523	0.142914831	0.262754421	0.012543762	0.005988716	-0.084023176	-0.040461131	-0.021270984	0.510358675	-0.017500339	0.169835113	0.014683573	0.042008107	-0.030641314	-0.011637822	0.050243244	-0.148323674	-0.072545416	-0.244227435
TCGA-05-4433-01A	0.201962718	-0.194554676	0.142030342	-0.025209748	-0.04216989	-0.018344998	0.105486362	0.259539168	-0.05593331	-0.017224563	0.065000194	-0.079027637	-0.041712617	0.510358675	0.004238332	0.177362412	-0.023097869	0.019489208	-0.068826365	-0.048722605	0.005140558	0.027105588	-0.056527561	-0.298439354
TCGA-44-6146-01A	0.062724158	-0.233285937	0.146816508	-0.105435394	-0.103237375	0.008423402	-0.003320863	0.067281941	-0.098420944	-0.061579817	-0.004241208	-0.020405669	-0.021121025	0.510358675	-0.099426604	0.191692661	0.05371792	0.040800342	-0.068241921	-0.001204686	-0.06674151	-0.016264785	-0.002201671	-0.458428402
TCGA-J2-8194-01A	0.064677184	-0.225448628	0.159566418	-0.033565616	-0.059145905	-0.020980831	0.109367458	0.139989056	-0.078037114	0.06263093	-0.034579586	-0.064692697	-0.037343346	0.510358675	-0.087709638	0.188886385	-0.035729052	0.064326281	-0.04816885	-0.026831759	0.012039095	-0.053476752	-0.104529403	-0.33905266
TCGA-44-7672-01A	0.212476269	-0.025047979	0.169843825	0.083486102	0.147887407	-0.053559387	0.082523372	0.231702399	-0.062823829	-0.04313078	-0.003384548	0.055702668	-0.012905159	0.510358675	0.080094785	0.15878074	-0.031158216	0.023233145	-0.017221398	-0.04150314	0.057517314	-0.068408707	-0.061923745	-0.097015606
TCGA-93-A4JN-01A	0.175988716	-0.063417869	0.15073645	-0.075084136	-0.091232973	-0.009703434	0.053036566	0.100055816	-0.061886773	-0.023487029	-0.022751496	-0.030459743	0.020184536	0.510358675	-0.077942449	0.188889396	0.035675019	0.025074037	0.015350353	-0.104389373	0.030500687	-0.141762959	-0.023455918	-0.297800493
TCGA-55-7724-01A	0.206060001	-0.076270603	0.145293469	0.028935366	0.022572663	-0.021621598	0.130076756	0.226659199	-0.020682231	0.078682383	-0.169088764	-0.038810076	-0.058312402	0.510358675	0.046624467	0.194317721	0.012282769	0.034817403	-0.037841242	0.071594044	0.027528151	-0.133110222	-0.019193822	-0.358127225
TCGA-44-6775-01A	0.159159782	-0.186422025	0.114037786	-0.11697776	0.104074893	-0.030285762	0.134715474	0.286895512	-0.040134151	0.008227921	-0.034941448	-0.014464038	0.01025093	0.510358675	-0.074401129	0.160006074	-0.017603947	0.054187679	-0.040855568	-0.07823342	0.045749598	-0.078729292	-0.010987279	-0.153965502
TCGA-55-7728-01A	0.153838596	-0.078788012	0.143727076	0.069962954	0.070721288	-0.001555843	0.174125627	0.246266816	-0.071116382	-0.028241097	0.110860777	-0.009356852	-0.045738662	0.510358675	0.013772352	0.146095473	-0.021932558	0.041114738	-0.026880501	-0.124317735	-0.027455277	0.024776316	-0.084650114	-0.187368805
TCGA-44-6148-01A	0.017538666	-0.154698099	0.150576182	-0.064010736	-0.036817353	0.011388419	0.074565645	0.123272163	0.078023244	-0.026166339	0.0687474	-0.113530378	0.002378099	0.510358675	-0.091275606	0.159239355	0.028124266	0.043571114	-0.001266284	-0.01657126	3.00E-05	-0.094404412	-0.117641909	-0.387332299
TCGA-86-8280-01A	0.17327297	-0.131982063	0.164078904	0.036421429	0.114048011	-0.05869696	0.140271855	0.206885367	-0.025465498	-0.047217247	-0.006865389	0.002912132	-0.019349611	0.510358675	0.06817027	0.179423053	0.003500705	0.030140369	0.031378488	-0.068375015	0.029353879	-0.119584197	-0.095142566	-0.230811353
TCGA-44-7659-01A	0.079181153	-0.115006947	0.145041778	-0.078617154	-0.053140398	-0.017683417	0.047725541	0.19356903	-0.044956608	-0.089082144	-0.018763393	-0.050657576	-0.021644771	0.510358675	-0.06604939	0.141997319	0.021459627	0.030501794	0.015421712	-0.106084772	-0.026983015	0.036509016	-0.090524524	-0.32034316
TCGA-69-7763-01A	0.11644322	-0.188128723	0.180436227	-0.046409702	-0.062562121	-0.025737268	0.054452427	0.155377782	-0.064970284	-0.041918719	0.020268903	-0.03773064	-0.010938761	0.510358675	-0.045028805	0.164318916	-0.018855141	0.041360723	-0.075598229	0.051696104	0.008042035	0.077241951	-0.098902094	-0.34699279
TCGA-55-A48X-01A	0.078304223	0.04645295	0.173912602	0.069392428	-0.052266319	-0.049934726	0.073986136	0.10600558	-0.078963954	-0.023327402	-0.019394044	-0.009816262	-0.03265007	0.510358675	0.051772675	0.178352256	0.02427091	0.040625968	0.027737015	-0.11616555	0.013975917	-0.051269718	-0.082471485	-0.285935931
TCGA-93-7347-01A	0.16108737	-0.098664606	0.171656764	0.11200857	0.141300693	-0.010619299	0.150954942	0.235773031	0.018834692	-0.01519303	-0.076917336	0.002565402	-0.017639959	0.510358675	0.194272916	0.173629445	-0.007233969	0.03941513	0.037398812	-0.064237077	0.04353495	-0.080507181	-0.070996462	-0.073834079
TCGA-49-6767-01A	0.216629337	-0.226175866	0.143343477	0.068955996	-0.048512363	-0.065791791	0.042035586	0.122016254	-0.21598569	-0.087828389	-0.053130116	0.011754503	-0.035500826	0.510358675	0.012227823	0.175672794	-0.049765482	0.038701195	-0.073304961	-0.115857494	0.022426643	-0.204464869	-0.028925754	-0.244044903
TCGA-55-8208-01A	0.213615496	-0.006027538	0.145570488	0.118993011	0.022161421	-0.045101376	0.136478504	0.247292767	-0.082328941	0.070763729	-0.082410129	0.041759666	-0.040919278	0.510358675	0.111477085	0.188301856	-0.025611611	0.056741736	-0.018437861	-0.022037629	0.074280752	-0.071972307	-0.034179159	-0.198868303
TCGA-55-7576-01A	0.106642274	-0.165956994	0.158824159	-0.076992895	-0.040437828	-0.020803277	0.102131383	0.211102453	-0.103975435	-0.070679856	-0.128102888	-0.055829888	-0.047516764	0.510358675	-0.040903085	0.153181861	-0.02366604	0.042161691	-0.014353736	-0.047919459	-0.015328681	-0.002196711	-0.065752199	-0.237382495
TCGA-05-5428-01A	-0.071760818	-0.206606813	0.131048125	-0.022391719	-0.048272945	-0.02177945	0.113632877	0.205270654	-0.018342688	-0.042727703	-0.1456996	-0.111111737	-0.07587138	0.510358675	-0.077961456	0.189613385	-0.067864317	-0.0363404	-0.036276905	-0.014561895	-0.020813111	-0.048850913	0.000335689	-0.40074838
TCGA-05-4425-01A	0.146344002	-0.221043672	0.130726289	-0.0116422	-0.039613461	-0.034129134	0.134506401	0.218802715	-0.075969347	-0.032637884	-0.074516979	0.019647211	-0.01006755	0.510358675	0.032273711	0.155129658	-0.04733924	-0.001255721	-0.00445286	-0.035245065	-0.019160225	-0.090589969	-0.059253575	-0.225700465
TCGA-L9-A743-01A	0.173468227	-0.109714139	0.181999096	0.084515261	0.121980678	-0.025730511	0.10592647	0.238213875	-0.034497807	0.05623599	0.018674524	0.076850904	-0.033708863	0.510358675	0.090624693	0.186846891	-0.005571333	0.041415242	0.012076272	-0.089378199	0.096145615	-0.075677416	-0.060756211	-0.109336497
TCGA-44-6774-01A	0.009011451	-0.21448662	0.121359219	-0.049254282	0.021484584	-0.013840683	0.058366353	0.215985521	-0.047265029	0.021950373	-0.130548178	-0.032781353	0.031234061	0.510358675	-0.04157811	0.135971434	-0.032618042	0.057601542	-0.055947968	0.045370881	0.045599097	-0.134725355	-0.023773578	-0.189376654
TCGA-99-AA5R-01A	0.168846228	-0.008677899	0.214657317	0.216233601	0.065436022	-0.019687767	0.127329288	0.198307519	0.029770995	0.019396626	-0.041552277	0.008214064	0.014876782	0.510358675	0.110688104	0.168992743	0.009636023	0.081042148	0.002697663	0.082264328	0.056431108	-0.105131409	-0.107472806	-0.304827964
TCGA-97-8547-01A	0.140962118	-0.19657593	0.13689579	-0.127843746	0.171235873	-0.016575844	0.076710638	0.220152758	-0.038364271	-0.002091544	-0.034855349	-0.036515081	0.001838758	0.510358675	-0.065312195	0.135203636	-0.052988073	0.04960246	-0.029419363	-0.064177661	0.021476888	-0.039873356	-0.063700618	-0.198594506
TCGA-86-8358-01A	0.023622222	-0.154672986	0.13387008	-0.072235957	-0.197512449	-0.007426736	-0.00678755	0.049070884	-0.082308753	-0.08750861	-0.028862811	-0.10579262	-0.026572953	0.510358675	-0.058429607	0.20531171	0.005395521	0.036319122	-0.020920387	-0.048786829	-0.023666119	-0.076009285	0.075490427	-0.319978096
TCGA-97-A4M0-01A	0.169728519	-0.12832223	0.188023406	0.070722435	0.029540535	-0.016464977	0.061965175	0.156363263	-0.003998377	-0.090241411	0.002173781	-0.080713992	-0.036690612	0.510358675	0.04360014	0.155576708	0.047059566	0.030435731	0.016335594	-0.077728172	-0.00115902	-0.004068758	-0.117141131	-0.229807429
TCGA-55-7726-01A	-0.005119861	-0.191565673	0.102461548	-0.119780559	-0.019264334	-0.039118749	0.079131525	0.147547433	-0.09954659	-0.016774443	-0.115640445	-0.019328327	0.027494783	0.510358675	-0.118149302	0.184605623	-0.017058352	0.013440422	-0.052720466	0.040907472	0.020825252	-0.164011477	-0.008440996	-0.310760245
TCGA-55-A48Z-01A	0.131528961	-0.145796306	0.153661276	0.010175834	-0.060562004	-0.058444415	0.044263417	0.18283183	-0.090055766	-0.068966391	-0.026527962	-0.017476534	-0.019134287	0.510358675	-0.061081827	0.145667987	-0.030032634	0.04677687	-0.01026709	-0.118568304	0.023917249	-0.08959831	-0.028402508	-0.255818198
TCGA-95-A4VK-01A	0.117893513	-0.10659186	0.17117008	0.022222587	-0.048850628	-0.057340071	0.019598488	0.07687165	-0.095722688	-0.103825858	-0.008432325	-0.009238866	-0.029133911	0.510358675	-0.033169583	0.164134086	0.008323293	0.062383321	0.005203969	-0.055654456	-0.051550312	0.066681155	-0.074644445	-0.270603267
TCGA-97-A4M5-01A	0.159256038	-0.197094152	0.144681703	0.018627807	-0.045825564	-0.044558769	0.081505014	0.170001109	0.02607895	-0.018227039	0.040443088	-0.020948511	-0.011023864	0.510358675	-0.062003214	0.152123093	-0.040408645	0.061664482	-0.068194034	-0.004744612	-0.02820786	0.012499317	-0.085467474	-0.331295063
TCGA-55-A48Y-01A	0.008500947	-0.155602218	0.124280683	-0.07269429	-0.015206285	-0.016898893	0.049738932	0.140362821	-0.09532285	-0.038814866	-0.076464003	-0.041689953	-0.012661243	0.510358675	-0.046515555	0.169297497	-0.043870529	0.02058912	-0.076959554	-0.050579395	-0.015302772	-0.047295989	-0.036367108	-0.277083143
TCGA-97-A4M7-01A	0.139622121	-0.101673594	0.147246553	-0.019065808	0.087137692	0.018165816	0.154200371	0.193156791	0.067940316	0.02160751	0.003385806	-0.019369781	0.006638729	0.510358675	0.048795704	0.184189383	0.027959533	0.049892409	0.039088433	-0.097517681	0.048318338	-0.126967087	-0.082900699	-0.202610204
TCGA-55-A491-01A	0.049453815	-0.076134217	0.102634938	-0.029049685	-0.120358171	-0.08175486	0.041642382	0.207013698	-0.061980493	-0.013213812	-0.081993895	0.009323712	-0.020753723	0.510358675	-0.030349862	0.123145387	-0.075344801	0.022894733	0.007407797	-0.076128604	0.002528783	-0.087589628	-0.070301639	-0.289312768
TCGA-97-8552-01A	0.076492274	-0.144996321	0.162544304	-0.041839348	0.098267366	-0.004723312	0.16131567	0.187710673	0.008602689	0.02084744	0.059732569	-0.079801541	-0.0094064	0.510358675	-0.031848909	0.167031941	0.004813778	0.034174414	0.026817259	-0.091776253	0.02329462	-0.065876569	-0.114764274	-0.314775942
TCGA-97-A4M2-01A	0.180514148	-0.13285608	0.171147556	0.143243307	0.023007582	-0.009830154	0.153234091	0.25297492	0.040639496	0.032443873	-0.015890903	-0.055974254	-0.02407696	0.510358675	0.04554637	0.171615729	0.023607912	0.050355043	-0.043720847	-0.009710902	0.039792995	-0.038257743	-0.116910739	-0.321712147
TCGA-NJ-A7XG-01A	0.137323339	-0.213585076	0.158780736	-0.119706066	-0.156298163	-0.02230257	0.027031295	0.021150262	-0.04579559	-0.042341984	0.041364452	-0.067944901	-0.010613174	0.510358675	-0.072404089	0.176445398	0.03664418	0.02164048	0.002465989	-0.118485421	-0.034577592	-0.060720897	-0.080747926	-0.394542302
TCGA-55-8508-01A	-8.99E-05	-0.056704651	0.156242499	-0.03364834	-0.16346055	-0.049019772	-0.017628458	0.086178904	-0.080237943	0.020207582	-0.046869815	0.213160172	-0.019027478	0.510358675	-0.068954747	0.13281954	-0.026352066	-0.003743611	0.001428706	-0.100472142	-0.038424506	-0.026708163	-0.036768483	-0.261841745
TCGA-97-A4LX-01A	0.237323456	-0.001465057	0.168285555	0.118729421	0.106996713	-0.047787451	0.102574006	0.223640034	-0.091642327	-0.017066791	-0.052255692	0.040771931	-0.025323466	0.510358675	0.154533381	0.208047771	0.011107122	0.082839294	0.001149932	-0.016499172	0.074454356	-0.054836406	-0.073256802	-0.134708406
TCGA-05-4405-01A	0.05442767	-0.160859543	0.165317927	-0.044890477	-0.112120061	-0.023707703	0.05999952	0.162288802	-0.072847232	-0.035848859	-0.132798225	-0.040803521	-0.026162362	0.510358675	-0.100756211	0.147231909	-0.024770934	0.031229328	0.005211056	-0.012399545	0.022074246	-0.037586506	-0.066245823	-0.354567856
TCGA-67-3771-01A	0.143897538	-0.143343087	0.135448733	0.01905291	-0.097819448	-0.02745353	0.081650355	0.193672068	-0.115836595	0.021294157	-0.129956044	-0.045580763	-0.017297213	0.510358675	-0.008158243	0.163942974	-0.031757632	0.071364452	-0.053721885	-0.012236671	0.00960682	-0.011716039	-0.054110161	-0.304554166
TCGA-67-3770-01A	0.123711497	-0.158857302	0.168376839	0.074372535	0.066756524	-0.030271587	0.108557146	0.250761099	-0.049220586	-0.048848201	0.01240691	-0.077273386	-0.041659494	0.510358675	0.039677581	0.187842055	-0.055765912	0.00970885	-0.006860965	-0.102565051	0.042204029	-0.085962616	-0.081699839	-0.343342156
TCGA-55-7283-01A	0.125405747	-0.208189336	0.17095054	0.029934629	0.043483973	-0.019847477	0.069330135	0.141352488	-0.025049709	-0.045620808	0.044458391	-0.061726907	-0.006467222	0.510358675	0.001973736	0.155287207	-0.011903553	0.035822867	-0.016528355	0.038421844	0.017256124	0.041320766	-0.068886738	-0.329104682
TCGA-55-A4DG-01A	-0.002763866	-0.030906727	0.167433422	-0.052750399	-0.110330762	-0.054750145	0.062574973	0.117460312	-0.033211445	-0.079085831	-0.053099221	-0.096865789	-0.037524139	0.510358675	-0.012417186	0.182211818	0.078666858	0.072519759	0.04991954	0.042881486	-0.00029246	0.001277959	-0.091772221	-0.388062426
TCGA-05-4382-01A	0.005931413	-0.137532859	0.128554569	-0.054968155	0.017531646	-0.025876094	0.096194296	0.275227618	-0.112949606	0.018103349	-0.106572539	-0.007657816	-0.018478255	0.510358675	-0.057289901	0.144024012	-0.049256497	0.038950098	-0.057286861	-0.027617072	-0.015743128	0.025854459	-0.024912203	-0.215478689
TCGA-86-7954-01A	0.31920323	-0.176556186	0.130951592	-0.005432203	-0.05967666	-0.027734414	0.053455155	0.154857768	-0.048548863	0.001290022	-0.050625972	-0.013365842	-0.036132888	0.510358675	0.041541913	0.16501204	-0.015212017	0.026203222	0.009637166	-0.067193487	0.031916644	-0.136568947	-0.064170794	-0.215569955
TCGA-95-A4VP-01A	0.104192199	-0.02295698	0.158304708	0.082182419	-0.060615165	-0.044947769	0.070190397	0.114292185	-0.061864676	0.019564101	0.051926742	0.031923506	-0.001769165	0.510358675	0.016936135	0.145284875	-0.046497914	0.045648206	-0.020876399	-0.074537155	0.029925968	-0.10417643	-0.027564857	-0.30227252
TCGA-NJ-A55R-01A	-0.125267291	-0.131017019	0.127055958	-0.141300783	-0.202970991	-0.012983634	0.043636149	0.107015792	-0.002206348	-0.054690156	-0.019193088	-0.080748231	-0.019885935	0.510358675	-0.119605177	0.14153193	0.006345984	0.000882921	-0.009115373	-0.093569197	0.007937989	-0.156636467	-0.053128509	-0.371543306
TCGA-91-A4BD-01A	0.100199742	-0.148436497	0.165225487	0.007798872	0.082662468	-0.022619111	0.117832388	0.175358475	0.048765328	0.027699013	-0.039065784	-0.074044713	-0.041398426	0.510358675	-0.036911791	0.169779976	-0.018727265	0.011459553	-0.013967903	-0.113513124	0.022063757	-0.008266251	-0.112048043	-0.329287214
TCGA-55-7994-01A	0.183404969	-0.152304786	0.15335194	0.119590841	0.06411818	-0.05966859	0.068649975	0.20306611	-0.142836178	-0.091101382	-0.103170339	0.003160308	-0.066910125	0.510358675	0.031077473	0.176321198	0.006800832	0.059918299	-0.019671472	-0.064343529	-0.011704394	-0.015930206	-0.036898507	-0.276444282
TCGA-97-A4M1-01A	0.063222062	-0.196647895	0.162558761	-0.03360002	0.119104914	-0.022731245	0.11920444	0.15504177	0.093873283	-0.003638621	-0.063945868	-0.052738786	-0.003713421	0.510358675	-0.034690992	0.168006476	-0.023719674	0.057908652	-0.013409123	-0.032634701	0.031829903	0.045923085	-0.111566735	-0.375924067
TCGA-55-8091-01A	0.166348867	-0.192523922	0.136898855	0.042635905	-0.080440924	0.007040571	0.141204185	0.202267033	0.001118179	0.08668397	-0.028466358	0.022071607	-0.004002217	0.510358675	-0.042920054	0.164639485	0.00775269	0.008913122	-0.033459538	-0.03092909	0.047941712	-0.089292105	-0.061857017	-0.284110614
TCGA-55-8205-01A	0.214393353	-0.143168724	0.136742702	0.088506954	0.036993687	-0.053975462	0.089529493	0.214167255	-0.143851048	-0.003493785	-0.072111494	0.024073675	-0.044412576	0.510358675	0.058765142	0.206851965	-0.015798611	0.061122297	-0.035508083	-0.046090632	0.055283686	-0.087708586	-0.016090835	-0.263028201
TCGA-55-A492-01A	0.033946445	-0.180263162	0.142147013	-0.009630579	-0.010898298	-0.055467891	0.04129919	0.100113394	-0.045176787	-0.057255912	-0.009896819	-0.097581003	-0.032522804	0.510358675	-0.040292583	0.167955583	-0.034395444	0.057301076	-0.064075893	-0.107882653	-0.018230658	0.097330192	-0.109026861	-0.386784704
TCGA-44-6145-01A	0.197570955	-0.059974192	0.155843197	0.124342437	-0.016446409	-0.035608199	0.036678978	0.159784908	-0.047878298	0.028940042	-0.069959926	0.045053375	-0.028382006	0.510358675	0.093445369	0.197008433	-0.012897573	0.018962172	-0.030707605	-0.007704044	0.027911534	0.009254111	-0.023771058	-0.260655289
TCGA-44-7660-01A	0.098484217	-0.160090756	0.133670209	-0.108165127	-0.238231622	-0.020107143	0.00886667	0.121446073	-0.15412866	-0.074325307	-0.075846076	-0.05228042	-0.014793447	0.510358675	-0.089601321	0.20822359	-0.041147714	0.017818017	-0.075210618	-0.0715791	-0.013495082	-0.156873114	0.003520883	-0.281463904
TCGA-69-A59K-01A	0.160996589	-0.137973332	0.165195246	-0.056216236	-0.109011909	-0.0071602	0.061175342	0.194237637	-0.122047509	-0.080446395	-0.092209642	-0.031760278	0.005072033	0.510358675	-0.040794594	0.194677957	-0.015634391	0.030984256	-0.021715814	-0.067890233	0.023099142	-0.170991209	-0.040729153	-0.273158711
TCGA-L4-A4E5-01A	0.082285567	-0.212328225	0.128807271	-0.061089254	-0.138601347	-0.066444439	-0.004180057	0.061725048	-0.13556105	-0.095060585	-0.057645123	-0.045456311	-0.039517097	0.510358675	-0.097425844	0.154256806	-0.031999366	0.025350971	-0.024125226	-0.052959997	-0.037427936	0.006360049	0.005967505	-0.274801497
TCGA-05-4403-01A	0.090846582	-0.199053365	0.147687806	-0.044310568	0.037077799	0.007598159	0.13008961	0.238541742	-0.039569955	-0.022271291	0.057787777	-0.042022269	-0.045371769	0.510358675	0.000292548	0.151585693	-0.100524617	-0.000498987	-0.057857047	-0.034246659	-0.000375192	-0.057488501	-0.058606956	-0.342429497
TCGA-93-A4JP-01A	0.237676746	-0.228305219	0.151750446	-0.069683572	-0.071164723	-0.026986716	0.088990127	0.167773724	0.067079796	0.025044913	-0.037832186	-0.091695945	0.022501363	0.510358675	-0.106253031	0.176513185	-0.004041872	0.04358047	-0.038140678	0.008509873	0.051963301	-0.108348405	-0.049432936	-0.373916218
TCGA-67-3772-01A	0.098084834	-0.089602596	0.156878217	-0.002851803	0.172256239	-0.037108444	0.152543508	0.190038168	-0.017334933	-0.020695683	-0.090340228	-0.056085325	-0.047300055	0.510358675	0.02710965	0.173031042	-0.053791554	-0.006640019	-0.005002361	-0.001442699	0.031385094	-0.129467441	-0.093285555	-0.314502145
TCGA-95-7567-01A	0.133604021	-0.164648594	0.13698643	-0.009453391	-0.028965233	-0.063314737	0.04943609	0.161062874	-0.178981973	-0.096307907	-0.0239631	-0.038010258	-0.043386787	0.510358675	-0.03394658	0.156973939	-0.044376507	0.041160258	-0.050209014	-0.014872891	0.008565958	-0.011876838	-0.049376715	-0.194122479
TCGA-97-8171-01A	0.020179445	-0.157052583	0.155178982	-0.153127208	-0.117527122	-0.009645361	0.000455345	0.069876436	-0.160396237	-0.079146649	-0.052262536	-0.112311585	-0.048399919	0.510358675	-0.198763275	0.194407707	0.021992559	0.042053668	-0.053305387	-0.110665545	-0.064524366	0.075254639	-0.067982964	-0.417358766
TCGA-97-A4M6-01A	0.222651069	-0.081073025	0.189573553	0.077304689	0.00550849	-0.027789831	0.107984307	0.184346647	-0.006607312	-0.004468828	-0.023446791	-0.025144817	-0.053189389	0.510358675	0.08383036	0.214750764	0.000381411	0.065803642	0.003156185	-0.065496176	0.013765591	-0.020918289	-0.102275719	-0.227525783
TCGA-55-7903-01A	0.20698527	-0.213175046	0.158134479	0.019280378	-0.096915984	-0.03442533	0.030719327	0.118869304	-0.107976475	-0.049365758	-0.070083055	-0.008081345	-0.034608133	0.510358675	-0.032025997	0.15355001	-0.005992732	0.054689802	-0.027246607	-0.076438452	0.016855518	-0.011394936	-0.04545958	-0.320251894
TCGA-L9-A7SV-01A	0.01253619	-0.208436799	0.149547935	-0.131000385	-0.121683462	-0.039769314	-0.034795088	0.059697945	-0.173720721	-0.129639804	-0.046390232	-0.113909172	-0.039930885	0.510358675	-0.144279145	0.187042782	-0.004512456	0.020057626	0.000217813	-0.019097316	-0.091390206	0.081051946	-0.026120481	-0.296157707
TCGA-97-7937-01A	-0.019527875	-0.233029601	0.148492778	-0.103966788	-0.151371282	0.01145903	0.030265413	0.131360272	-0.096228618	-0.092082464	-0.078311278	-0.066633899	-0.040745723	0.510358675	-0.157003019	0.167369558	0.012085924	0.04338126	-0.064952204	0.016677718	-0.035414298	-0.077499667	-0.039905757	-0.371178242
TCGA-95-A4VN-01A	0.237777218	-0.186395383	0.163505747	0.09493241	-0.013540234	-0.04286	0.070035651	0.13746749	-0.089784474	0.007184564	-0.051182059	0.049634444	-0.032766803	0.510358675	0.034815832	0.164233011	-0.037282115	0.062138791	-0.010019183	0.051347232	0.066175785	0.022201768	-0.030153292	-0.223966414
TCGA-55-8511-01A	0.10936151	-0.113825437	0.16943838	0.018412415	-0.07820956	-0.061445406	0.067305669	0.1123862	-0.132459064	-0.026792347	-0.006843625	0.018827831	-0.044539626	0.510358675	-0.000480366	0.143592611	-0.005885865	0.055243775	-0.009938888	0.012946517	0.021559846	-0.059527928	-0.03417397	-0.193939947
TCGA-97-8175-01A	0.09693949	-0.198049525	0.108296036	-0.077042693	0.009507013	-0.018615988	0.133497164	0.168153388	-0.063428168	-0.038154372	-0.022946907	-0.04145338	-0.054036496	0.510358675	-0.08766655	0.158861081	-0.052595227	0.032080959	-0.004364451	-0.057723087	0.003513199	-0.006468313	-0.061183515	-0.266496304
TCGA-55-8203-01A	0.121178329	-0.047943431	0.161899358	0.006596356	-0.049856798	-0.04208316	0.046576458	0.14385306	-0.117242078	-0.048209946	-0.031001774	-0.004744458	-0.045619028	0.510358675	0.025389404	0.186871044	-0.007787602	0.023532292	0.003031467	-0.053706624	-0.028726571	-0.081866653	-0.031527654	-0.263667062
TCGA-55-A57B-01A	0.063759551	-0.207720202	0.125856533	-0.07502692	0.022169655	-0.022170788	0.144905175	0.141779564	-0.051961924	-0.037419666	-0.091379056	-0.048045504	-0.025197671	0.510358675	-0.081520437	0.156130865	-0.006297199	0.049005244	-0.042846801	-0.047481236	0.038604427	0.030366343	-0.108794919	-0.257826047
TCGA-97-8172-01A	0.048660269	-0.012561896	0.18392912	0.0400592	0.057830828	-0.039993368	0.112651813	0.191173048	0.12806446	-0.030811679	-0.011478512	-0.028407647	-0.031161607	0.510358675	0.067010907	0.183010076	0.051511563	0.09919531	0.022436401	-0.016743936	-0.011141745	-0.024989096	-0.1078398	-0.287213653
TCGA-55-8094-01A	0.12156173	-0.241388493	0.144841134	-0.189173043	-0.169997706	-0.06252569	-0.075143836	0.020996435	-0.103867349	-0.113848922	0.021884195	-0.168332498	-0.040139989	0.510358675	-0.144808254	0.120734813	-0.052827492	-0.014012586	-0.027727768	-0.079978468	-0.030195241	-0.015029236	-0.033935279	-0.373186091
TCGA-97-A4M3-01A	0.005090619	-0.226093082	0.145080846	-0.116460435	-0.085530614	0.014832769	0.045247893	0.089539699	-0.064444014	-0.058442167	-0.037785559	-0.067236311	-0.022441701	0.510358675	-0.106310439	0.170008879	-0.017718456	0.026536301	-0.056452102	-0.088276643	0.015484013	5.33E-05	-0.106451702	-0.329469745
TCGA-55-8510-01A	0.13114141	-0.151675369	0.140855079	0.040772999	0.026198751	-0.038228593	0.175940332	0.233860986	-0.017244444	0.012522284	-0.037590692	0.030023571	-0.032227126	0.510358675	0.010848865	0.163490093	-0.026218231	0.069740769	-0.003702314	-0.080099673	0.020794752	-0.006960868	-0.092771008	-0.277265675
TCGA-55-7911-01A	0.238985238	-0.170458948	0.17592084	0.085540752	-0.008070895	-0.040850587	0.028170694	0.142807842	-0.146224332	-0.032062276	-0.116465719	0.020326639	-0.038131252	0.510358675	0.105257686	0.188946953	0.02815726	0.047532478	0.002196478	-0.024817044	0.059130888	0.101873656	-0.010252628	-0.217942868
TCGA-55-8614-01A	0.111766018	-0.180302965	0.141891871	-0.036890005	-0.157087028	-0.031764841	0.091567439	0.10454589	-0.111561996	-0.027964482	0.006039677	-0.019513275	0.020848177	0.510358675	-0.071422006	0.170134945	0.001398865	0.007606687	-0.050509337	-0.121369556	-0.011997818	-0.186217702	-0.032750815	-0.2894953
TCGA-55-8301-01A	0.258489604	-0.054092305	0.154175718	0.161367111	0.010596141	-0.053254585	0.077329002	0.215413772	-0.151907076	-0.073070547	-0.028926773	0.053433241	-0.023949451	0.510358675	0.110805608	0.198108814	-0.020648348	0.044862087	-0.035029361	-0.026877701	0.03473063	-0.112215655	-0.067013028	-0.210641599
TCGA-93-7348-01A	0.057434142	-0.097412111	0.143623031	-0.067017527	-0.072781665	-0.016606245	0.068034152	0.142434095	-0.054403304	-0.019615826	0.008725528	-0.010406534	-0.014420013	0.510358675	-0.022646048	0.158109266	-0.01794609	0.018799219	0.002135595	-0.062415767	0.054457977	-0.067674581	-0.073560298	-0.271333394
TCGA-93-A4JQ-01A	0.240566451	0.000842591	0.141241125	0.073280852	-0.042893501	-0.033526688	0.063925934	0.141603302	-0.124814553	-0.057565104	-0.058219306	0.022647387	-0.008737009	0.510358675	0.096576571	0.176923014	0.038948911	0.040688088	0.013678064	-0.104008167	0.063675406	-0.121456376	-0.05629866	-0.213562106
TCGA-49-6745-01A	0.168838956	-0.169004732	0.142501178	-0.011598274	0.023023313	-0.021635286	0.077166596	0.225427529	-0.05104312	-0.011418014	-0.064286922	-0.018374153	-0.030026391	0.510358675	0.049185539	0.183811149	-0.025098639	0.032825916	-0.03700788	-0.020377297	0.057808702	-0.063440343	-0.022310406	-0.216026285
TCGA-55-8514-01A	0.060394783	-0.215450147	0.164593524	-0.066016517	-0.073253029	-0.023641672	0.057080028	0.159410353	-0.118673378	-0.029282007	-0.039969667	-0.004444816	-0.030994936	0.510358675	-0.142106923	0.124235308	-0.036319313	-0.004091067	-0.015167371	-0.116358413	-0.005027965	0.059571468	-0.101973102	-0.288765173
TCGA-55-8204-01A	0.153489042	-0.120622536	0.134641917	-0.048196726	-0.145436328	-0.042558599	0.045785765	0.082261917	-0.098242034	0.035184939	-0.01002147	0.029953081	-0.025301119	0.510358675	-0.064727265	0.162897395	-0.029410796	-0.014537212	-0.065997106	0.004050747	0.004493159	-0.132870635	-0.014938316	-0.301451127
TCGA-55-8621-01A	0.200742974	-0.145393989	0.149165721	0.1571579	0.04824796	-0.036788697	0.14214431	0.254188925	0.046367917	0.056726069	0.014586943	-0.00265418	0.002521659	0.510358675	0.02280194	0.163444185	-0.01309876	0.069619867	-0.038033081	0.054898172	0.031880383	-0.025753905	-0.075158055	-0.280551246
TCGA-S2-AA1A-01A	0.080073238	0.053063405	0.188055254	0.088701219	0.1202494	-0.024733107	0.119128979	0.167046915	0.027135693	-0.0811644	0.070026018	0.016899889	-0.001204685	0.510358675	0.126300866	0.15749329	0.014724358	0.046785532	-0.025168372	-0.005436413	0.020732879	-0.082270946	-0.082416053	-0.241306927
TCGA-91-8496-01A	0.029496368	-0.180936817	0.178689528	-0.001802329	0.107378476	0.009094947	0.146072174	0.208915844	0.052465459	0.032585483	-0.060602959	-0.079355382	-0.062665496	0.510358675	0.015148384	0.160098982	-0.026389392	0.005320224	-0.018312216	0.026761802	0.029740131	-0.097374175	-0.091019697	-0.341425573
TCGA-97-8177-01A	0.088032267	-0.116706969	0.174099054	0.021349728	0.066586398	-0.038241666	0.15539662	0.232279414	0.049888347	0.012669361	-0.032732396	-0.043091456	-0.039695058	0.510358675	-0.021399509	0.148362337	-0.031710191	0.003807904	-0.014588506	-0.071639938	0.049505919	-0.134027265	-0.06807471	-0.290955554
TCGA-91-7771-01A	0.153503788	-0.133073855	0.179487417	0.093183916	-0.001508351	0.011242715	0.083125233	0.189268746	-0.045211655	-0.046750293	-0.042882775	-0.051118721	-0.053441145	0.510358675	0.112213043	0.18034793	0.038700817	0.050030106	-0.033214117	0.024864979	0.044362607	-0.040585211	-0.056361001	-0.248334398
TCGA-55-7573-01A	0.105144478	-0.024292236	0.147701622	-0.028990823	0.007774579	-0.008891594	0.132773601	0.142801532	-0.023762366	-0.034482364	-0.053755305	-0.052441304	-0.009509821	0.510358675	0.020783601	0.179976346	0.03560654	0.032707361	0.043041065	-0.061904173	0.013618397	-0.095445851	-0.105380245	-0.275440358
TCGA-44-A479-01A	0.190309034	0.00519938	0.1745903	0.117676168	-0.09703238	-0.040170706	0.08451937	0.16544082	-0.120954131	-0.014457165	-0.041352325	0.042743938	-0.023300536	0.510358675	0.146170453	0.215747065	0.018679184	0.061245203	0.034029193	-0.065870189	0.044943594	-0.118122517	-0.021162209	-0.235465912
TCGA-97-7941-01A	0.114405138	-0.197539571	0.144046445	-0.043488622	0.009142479	-0.003458749	0.115704337	0.152713501	-0.012672055	-0.033865318	0.06791235	0.005462492	-0.008813993	0.510358675	-0.024647143	0.140232541	-0.032388572	0.015892403	-0.001148446	-0.064146195	-0.023598407	0.000914332	-0.09656844	-0.32627544
TCGA-55-A494-01A	-0.033583205	-0.244071064	0.1860892	-0.090708109	-0.12238982	-0.022763877	-0.048827317	-0.030010245	-0.125306706	-0.073158133	0.017456281	-0.11196829	-0.024622494	0.510358675	-0.078350688	0.171825647	0.001915906	0.097087382	0.02226825	-0.111772641	-0.051913009	-0.010450562	-0.038036304	-0.410422561
TCGA-55-8302-01A	0.18353416	-0.187427944	0.133723529	-0.025994113	-0.137852998	-0.040085209	0.057180966	0.140118547	-0.106592245	-0.056506009	-0.032250814	-0.009621291	-0.040864548	0.510358675	-0.080878677	0.153770748	-0.053570756	0.071067	-0.030784716	-0.076474373	0.005477735	-0.066880109	-0.069712892	-0.314502145
TCGA-95-7947-01A	0.194460509	-0.142901654	0.124696639	-0.003034565	-0.123017097	-0.083330264	0.057122415	0.103436499	-0.132287984	-0.051528714	-0.151075071	-0.119296936	-0.045266952	0.510358675	-0.014277149	0.189361215	0.010502821	0.019703472	-0.030801944	-0.003474741	-0.024794918	-0.068966967	-0.016418774	-0.284749475
TCGA-55-8097-01A	0.017022531	-0.166646637	0.164791637	-0.036731089	0.087891736	-0.035174407	0.122416069	0.145123502	0.035154217	-0.044259218	-0.046133315	-0.052306958	0.004396698	0.510358675	-0.004396568	0.169136901	0.010503937	0.05528032	0.055216327	-0.076035456	0.00406966	0.063455851	-0.104313342	-0.295792644
TCGA-95-7948-01A	-0.059295501	-0.165881617	0.176933802	-0.064774165	-0.125116112	-0.047196011	0.011764243	0.062847737	-0.133534163	-0.114014939	0.018815685	-0.08295124	0.025246437	0.510358675	-0.108396231	0.158025827	-0.048292918	0.015908549	-0.027131505	-0.065301132	-0.063413071	-0.02028366	-0.119627012	-0.376562928
TCGA-L9-A8F4-01A	-0.010837847	-0.116873563	0.175184481	0.111077865	-0.035550974	-0.069287325	0.074792751	0.135246411	-0.139380973	-0.109914686	0.022856095	0.006431086	-0.035966279	0.510358675	0.073554316	0.182347877	0.011270694	0.053323991	-0.031462252	-0.101913658	-0.005491244	-0.117930967	-0.040425272	-0.217942868
TCGA-73-4668-01A	0.047043461	-0.217770596	0.167581011	-0.086216443	-0.13636487	-0.039100456	0.090496161	0.144007751	-0.070262807	-0.047575566	-0.087142515	-0.057141535	-0.027736029	0.510358675	-0.135722341	0.13965748	-0.005138636	0.026891856	-0.024628424	0.013347304	-0.006886611	-0.055374778	-0.042424899	-0.344437346
TCGA-44-A47A-01A	0.161574626	-0.180871057	0.149082245	-0.035543799	0.212163147	-0.029186953	0.186171171	0.192552516	-0.065683804	-0.059121449	-0.100010544	-0.042723176	-0.046167092	0.510358675	-0.013860166	0.169256652	-0.006396286	0.016590832	0.022783048	-0.137015251	0.001908522	-0.025148901	-0.072418033	-0.140366889
TCGA-55-8087-01A	0.003564678	-0.205712474	0.144516352	-0.12728653	-0.033631866	-0.028996939	0.114398334	0.145308638	0.013883477	-0.072429578	-0.056818968	-0.046552545	-0.023554774	0.510358675	-0.12821692	0.169174454	0.008599866	0.059248227	0.008620646	-0.043451484	-0.041808293	0.13324502	-0.12107368	-0.348635575
TCGA-05-5420-01A	0.251734792	-0.013270637	0.155672991	0.179397098	0.119290247	-0.027801572	0.090090596	0.221430104	-0.068816318	0.034544213	-0.091743902	-0.016213342	-0.100635807	0.510358675	0.179145114	0.195318558	-0.025160731	0.003686896	-0.056944267	-0.00619174	0.036294693	-0.16156444	-0.004642816	-0.212193119
TCGA-05-4417-01A	0.143511742	-0.121941832	0.154598531	0.054151697	0.153080091	-0.026511967	0.098635324	0.19223965	-0.039959572	0.008218637	-0.028435637	0.061514499	-0.035113959	0.510358675	0.095592177	0.179774175	-0.021259168	0.055086237	-0.010765885	-0.000550564	0.062430061	-0.04198854	-0.038949782	-0.153509172
TCGA-38-6178-01A	0.196938876	-0.179120843	0.154112712	-0.043471181	-0.096035179	-0.003599886	0.034143685	0.135929091	-0.04325257	-0.024920831	-0.042514354	-0.054940178	-0.012286138	0.510358675	-0.102974089	0.166908533	0.012183694	-0.007250064	0.00755676	-0.119066519	-0.002811763	-0.165382662	-0.085837873	-0.332572785
TCGA-55-8615-01A	0.043425201	-0.229359045	0.134350186	-0.133801608	-0.089039181	-0.017759718	-8.77E-05	0.108253011	-0.101186459	-0.056507028	0.058149709	-0.04589907	-0.024224766	0.510358675	-0.13189202	0.143533105	-0.031178334	0.042882975	0.012557044	-0.071773709	-0.038362437	0.058535751	-0.042667744	-0.36880533
TCGA-55-7725-01A	0.161509178	-0.049697744	0.165681661	0.011991682	0.038743061	0.006962619	0.053864471	0.17380715	0.041899747	-0.043012235	-0.124382451	-0.07373041	-0.054216291	0.510358675	0.174188793	0.212646955	0.087129583	0.036466686	0.055382109	-0.020852493	0.034564361	-0.007825116	-0.028514137	-0.298256822
TCGA-55-8505-01A	-0.0029704	-0.240283552	0.099893449	-0.17307547	-0.111346954	-0.03226705	0.017880389	0.108086328	-0.083212494	-0.046697597	-0.0861889	-0.020955366	-0.019087567	0.510358675	-0.198756345	0.121573255	-0.084820772	-0.003084074	-0.107380936	-0.023631479	-0.064301062	-0.072752582	-0.052274567	-0.381491284
TCGA-55-6543-01A	0.153556911	-0.190557879	0.120377042	-0.050073704	-0.045253992	-0.009015838	0.09796086	0.222121355	-0.012903781	0.051131036	-0.013684306	-0.064041946	-0.026297597	0.510358675	-0.068302807	0.149069534	-0.029501322	0.032217963	-0.043072796	-0.068688561	-0.021161611	-0.088377354	-0.05859306	-0.369170393
TCGA-97-8179-01A	0.055297505	-0.196989647	0.154064015	-0.060767416	-0.096410575	-0.02568061	0.090416831	0.127340265	-0.029207451	-0.062791701	-0.057474725	-0.07130838	-0.031122411	0.510358675	-0.102069787	0.191825747	-0.029702542	0.056323958	-0.046805316	0.010749715	-0.017346787	-0.099196055	-0.085800979	-0.35228621
TCGA-L4-A4E6-01A	0.136188871	-0.167685848	0.149782525	0.055533458	0.048932461	-0.017650934	0.189845607	0.290377237	0.038641318	0.074189423	-0.061246951	-0.052365628	-0.033958479	0.510358675	-0.006654891	0.152046566	0.005181612	0.059062279	-0.024996891	-0.082788831	0.040493092	0.00286459	-0.101737428	-0.324267591
TCGA-67-3773-01A	0.126403737	-0.139740466	0.162497196	0.060930055	0.032019263	-0.011237992	0.140865709	0.195966639	0.053230583	-0.012188576	-0.056871624	-0.059071782	-0.036534606	0.510358675	0.050553693	0.17828499	-0.043991076	0.00238472	0.01227197	-0.027567515	0.015416043	-0.048761582	-0.060310027	-0.269964406
TCGA-05-4384-01A	0.075802075	-0.215449803	0.171311225	-0.036050748	-0.067471811	-0.02036673	0.094546935	0.204718019	-0.03657927	-0.018754435	-0.051425105	-0.070657614	-0.050499903	0.510358675	-0.100022451	0.193759571	0.012643431	0.064632809	-0.049042738	-0.053246304	-0.005507833	0.097290821	-0.092310468	-0.355115451
TCGA-69-8253-01A	0.04046412	-0.174203014	0.160292017	-0.035031234	-0.047253813	-0.022442019	0.084673273	0.103436423	-0.059851459	-0.018753546	-0.047273527	-0.075209968	-0.035092725	0.510358675	-0.087165381	0.154011096	-0.022023548	0.012389591	-0.020232811	-0.0745452	0.002015419	0.076969227	-0.085098811	-0.328283289
TCGA-53-7813-01A	0.203955069	-0.07679345	0.136045459	-0.010227894	-0.167242041	-0.039242224	-0.040948832	0.072298101	-0.099500642	-0.060132178	-0.041095135	-0.023669157	-0.038364594	0.510358675	0.024462608	0.204878989	0.02235595	0.014919372	0.00574014	-0.026274341	0.021406625	0.051327075	0.026424545	-0.353016337
TCGA-86-8668-01A	0.106473648	-0.096542025	0.13523147	-0.006838514	0.029007552	-0.006622278	0.111141169	0.18567534	-0.044119915	-0.039409926	-0.015731177	-0.041802274	0.017968089	0.510358675	-0.018786519	0.158733821	0.008752226	0.05068936	0.024708924	-0.066575765	0.040776832	0.003154467	-0.105503251	-0.250068449
TCGA-67-6217-01A	0.116035293	-0.068041307	0.17403501	0.00787608	0.095638777	-0.022140029	0.124174342	0.17236918	-0.073222292	-0.07071619	-0.012392343	-0.017138611	-0.037695317	0.510358675	0.04747368	0.162852075	0.020386884	0.043011102	0.008802255	-0.024230213	0.028916963	0.011436142	-0.107938586	-0.253445286
TCGA-55-8507-01A	0.152767719	-0.238436415	0.137849803	-0.101917889	-0.157182486	-0.019433029	0.068261586	0.138688999	-0.053138246	0.009972519	-0.003994085	-0.046950103	-0.02814814	0.510358675	-0.12968271	0.166752733	-0.021897497	0.025609873	-0.035231037	-0.11059786	-0.036527097	-0.022946403	-0.053517678	-0.36506343
TCGA-91-6836-01A	0.110550565	-0.209298811	0.155803968	-0.075763491	-0.113676318	-0.031129939	-0.030729654	0.105435076	-0.10949382	-0.09060106	-0.160483035	-0.042588268	-0.052588194	0.510358675	-0.063954486	0.17696043	0.014538888	0.033889886	-0.036178184	0.018305595	0.005918562	0.077524274	0.007057656	-0.306288218
TCGA-55-8619-01A	0.122840054	-0.049099316	0.163290428	0.118705273	0.000858296	-0.030856426	0.151215066	0.211977767	-0.005566127	0.098941185	0.041750798	-0.004556551	-0.012204974	0.510358675	0.065283117	0.155170424	-0.017236917	0.041200071	-0.022754123	-0.012822116	0.021624133	-0.061171593	-0.061344803	-0.259103769
TCGA-44-A4SS-01A	0.140787949	-0.145708487	0.14988445	0.071493686	-0.100753364	-0.035773145	0.055460899	0.178478728	-0.079866553	-0.025828377	-0.009513065	0.0384321	-0.031220015	0.510358675	0.052085297	0.156159368	-0.0320767	0.028930512	-0.027407783	-0.01001139	0.014172351	-0.083459708	-0.050614379	-0.25381035
TCGA-86-A4P7-01A	0.104851153	-0.106507621	0.187652215	0.091601065	-0.013149499	-0.0257288	0.08940143	0.163388704	-0.019216006	-0.020576384	-0.019845056	-0.026221074	-0.016489339	0.510358675	0.024303262	0.155256275	-0.006404332	0.052507838	0.04044494	-0.039998671	0.035535389	-0.042233385	-0.097778556	-0.328100758
TCGA-69-7764-01A	0.169995703	-0.159342306	0.179338054	0.026874138	-0.084733343	-0.048823683	0.004083021	0.076759831	-0.085945738	-0.105187488	-0.043766283	-0.094101468	-0.045547139	0.510358675	-0.00197335	0.158083739	0.049190016	0.030236913	-0.006216695	-0.068855755	-0.01761968	-0.034430538	-0.067231604	-0.316236196
TCGA-69-7980-01A	0.147980149	-0.195307761	0.173681961	0.05622889	-0.094496393	-0.022594742	0.05874275	0.174918443	-0.103600338	-0.071416285	0.072440487	0.004257346	-0.003387749	0.510358675	-0.014234259	0.17137711	-0.019994078	0.020448609	0.013731284	-0.087795399	0.016451461	-0.00076279	-0.080183645	-0.275257826
TCGA-69-8254-01A	0.175447731	-0.110357371	0.157610259	0.020857078	0.012389529	0.005493032	0.076475022	0.12528078	-0.05719371	-0.042320326	0.070061201	-0.05637311	-0.032780108	0.510358675	0.042062327	0.145388158	0.002743379	0.007871529	-0.015294858	-0.077860853	0.037230212	0.025991169	-0.074327554	-0.281828968
TCGA-69-7979-01A	0.091199802	-0.238069743	0.12584498	-0.087604264	-0.222678463	-0.055488873	0.009499397	0.066978382	-0.100887593	-0.094149682	-0.050224545	-0.06391419	-0.011489042	0.510358675	-0.172947633	0.158320719	-0.043167346	0.005656538	-0.031341192	-0.063354204	-0.065936633	-0.011802563	-0.060761291	-0.375285206
TCGA-67-3774-01A	0.204965425	-0.159506211	0.187276402	0.082800101	-0.003076965	-0.017944677	0.074020385	0.191228463	-0.023625355	-0.012307848	0.058503756	-0.022035078	-0.040521095	0.510358675	0.048185954	0.186120477	-0.021877875	0.069698498	-0.009725007	-0.021997052	0.034629516	0.042490734	-0.073997866	-0.332116455
TCGA-44-8117-01A	0.084348763	-0.230125433	0.131480715	-0.107963669	-0.121151464	-0.065102683	0.029992504	0.13499289	-0.096247521	-0.087299153	-0.115389859	-0.036611615	-0.028837676	0.510358675	-0.100576755	0.178416227	-0.027040938	0.050123407	-0.016115627	-0.014683877	-0.027503013	-0.126452207	-0.05017041	-0.332207721
TCGA-95-7944-01A	0.198089264	-0.169175736	0.149272975	0.205618905	-0.025001473	-0.079030762	0.005524541	0.103855551	-0.136474578	-0.00677398	-0.001664531	0.052548167	0.017387381	0.510358675	0.113179035	0.158133331	-0.03406156	0.008991764	-0.038015789	-0.022629381	0.04403671	-0.079309571	-0.052253304	-0.25070731
TCGA-91-6840-01A	0.217230964	-0.189209878	0.156349039	-0.028790691	-0.145770045	-0.055419627	0.008301093	0.102274036	-0.106369248	-0.052873033	0.000290024	-0.076218283	0.007684385	0.510358675	-0.038498093	0.200485705	-0.021374268	0.004032614	-0.005022548	-0.129230521	-0.00945812	-0.165096136	-0.066013294	-0.301542393
TCGA-05-4422-01A	0.073814106	-0.077256603	0.158091119	0.106131547	-0.143764736	-0.048816565	0.021834891	0.132021896	-0.133857947	-0.102400436	0.019826415	-0.04705147	-0.071309014	0.510358675	0.068468906	0.182255157	0.025578724	0.042564126	-0.049493704	-0.046602698	0.009811998	0.05612252	-0.068063763	-0.265401113
TCGA-49-6761-01A	0.104494878	-0.13361996	0.164126529	0.065935084	-0.042223756	-0.059951306	0.01955097	0.128965451	-0.145155749	-0.06752153	-0.035418914	0.052209429	0.009140142	0.510358675	0.018749934	0.140176973	-0.077785859	0.010192073	0.002133908	-0.032751408	0.050835552	-0.084580752	-0.057992156	-0.287304919
TCGA-86-8585-01A	0.114606524	-0.101944543	0.164964345	0.100908959	-0.025122903	-0.063403863	0.052451053	0.1446434	-0.137148092	-0.08330786	0.044017779	0.042294917	-0.044829008	0.510358675	0.030864039	0.170800062	-0.003954285	0.011038108	-0.061136366	-0.079768342	-0.049926542	-0.119262201	-0.028340175	-0.278269599
TCGA-44-A47G-01A	0.179153012	-0.051742814	0.181928397	0.107653455	0.045874378	-0.044578208	0.107886135	0.270178512	-0.038780839	-0.000385107	-0.006214086	-0.007260815	-0.030660163	0.510358675	0.10791513	0.18421899	0.005746016	0.049488053	0.014035662	-0.067371486	0.063469846	-0.118132414	-0.057809159	-0.244866296
TCGA-91-6828-01A	0.182271583	-0.154160038	0.159829759	0.010759706	-0.013465465	0.003210714	0.08026553	0.215662429	-0.087274441	0.042025481	-0.011221328	0.010222362	-0.062290156	0.510358675	0.016950084	0.187933766	0.045118384	0.084201878	0.002987661	-0.072707854	0.009823982	-0.073144777	-0.054987898	-0.298804417
TCGA-91-6831-01A	0.169152263	-0.157656145	0.134690951	-0.042067268	-0.154474727	-0.010722973	-0.008434417	0.14583596	-0.11810135	-0.049522817	-0.024839686	-0.028590221	0.013219712	0.510358675	-0.080103568	0.155520838	-0.007783639	0.025269607	-0.054341539	0.014506241	-0.085301779	-0.118346825	0.063745533	-0.273523775
TCGA-L9-A444-01A	0.192157314	-0.061067011	0.182004368	0.221634862	-0.034922682	-0.028826152	0.035991278	0.170724588	-0.108804882	-0.083549109	-0.052176911	0.052189511	-0.035631071	0.510358675	0.162517436	0.168855654	-0.006055299	0.087914563	0.034467722	-0.033619891	0.056833806	0.00379602	-0.073818662	-0.220133248
TCGA-44-A47B-01A	0.156731646	-0.249435496	0.175944494	-0.008934415	-0.153352683	-0.040355964	0.062381549	0.131781453	-0.048853025	-0.037680541	-0.08239163	-0.002567807	-0.044982775	0.510358675	-0.056533421	0.1738997	0.017676589	0.078805584	-0.016262711	-0.040955559	0.027641153	-0.051076463	-0.007860373	-0.325545313
TCGA-44-8119-01A	0.04745562	-0.157423921	0.168107746	0.003295659	-0.065335372	-0.004003784	0.012290885	0.16226419	-0.07021274	-0.010143745	-0.028299266	-0.019303294	-0.007716902	0.510358675	-0.013170187	0.167446006	-0.043640692	0.021693313	-0.017238416	-0.060451034	-0.011395869	-0.193624315	0.060584967	-0.32782696
TCGA-35-5375-01A	0.07383652	-0.121099859	0.132465378	0.023290048	-0.075653698	-0.03661671	0.084147398	0.120839388	-0.141582784	-0.017787439	-0.082100408	-0.098445275	-0.022135623	0.510358675	0.027247676	0.187510025	-0.068805215	-0.05806531	-0.040206203	-0.024425173	-0.045308021	-0.266146634	0.016715598	-0.285570868
TCGA-44-8120-01A	0.027347711	-0.218681695	0.158078449	-0.04628359	-0.087740333	-0.042689106	0.118607034	0.183674665	-0.030966009	-0.032131236	-0.001252516	-0.006140043	-0.010153887	0.510358675	-0.062621755	0.131718873	0.005190055	0.037207364	-0.010924707	0.005148991	-0.009151754	-0.025899106	-0.104675792	-0.288491375
TCGA-71-6725-01A	0.107979238	-0.237573596	0.158017872	-0.105255388	-0.150515704	-0.042119478	0.023485693	0.050329573	-0.167876205	-0.062929838	-0.005003846	-0.095709722	-0.026876049	0.510358675	-0.170746948	0.15813735	-0.027190269	0.023335124	-0.059288249	-0.02807041	-0.056470351	-0.091691662	-0.066192543	-0.449301816
TCGA-69-7973-01A	0.090714672	-0.128612568	0.128652356	-0.089111567	-0.11389328	-0.017974988	0.008045401	0.086011244	-0.02112145	-0.03441137	-0.012757089	-0.017675059	-0.035230066	0.510358675	-0.057450913	0.168790463	-0.016464819	0.009994563	-0.004682461	-0.074757401	-0.042388619	-0.048553587	0.05054368	-0.319339235
TCGA-35-4122-01A	0.164338685	-0.093851379	0.156096602	0.139445715	0.064304748	-0.018091474	0.14910358	0.27071487	-0.068106324	0.028745152	-0.074368758	-0.003497553	-0.025817585	0.510358675	0.106859677	0.168358097	-0.096074118	-0.01562814	-0.01152351	0.021696268	0.065595551	-0.117619061	-0.019758102	-0.314958474
TCGA-91-6848-01A	0.121158058	-0.155302815	0.142514686	0.075834655	-0.001696978	-0.046714573	0.037743589	0.202537024	-0.141664322	0.056154505	-0.150777865	-0.004886336	-0.017624174	0.510358675	0.001897186	0.184999363	-0.016451047	0.054286971	-0.076712016	0.162982143	0.086077325	-0.20706657	0.035452858	-0.272702382
TCGA-44-7662-01A	0.091908536	-0.215413845	0.144039526	0.029983462	-0.069478515	-0.077163949	0.070323583	0.216523939	-0.095665409	-0.008298301	-0.014196475	0.022190299	-0.006511076	0.510358675	-0.054580992	0.150356083	-0.037499179	0.049584441	-0.055246851	-0.008493325	0.01628414	-0.166772268	-0.02339158	-0.257826047
TCGA-69-7760-01A	0.168039999	-0.175319443	0.147862097	-0.156057673	-0.05286326	0.020366546	-0.01871042	0.109025018	-0.110377443	-0.097046104	-0.076406723	-0.080138841	-0.031657967	0.510358675	-0.072288482	0.159957445	-0.030407794	0.015187071	-0.031220989	-0.076587894	-0.00966853	-0.225089743	-0.046793729	-0.343981017
TCGA-69-7761-01A	0.250549373	-0.086877679	0.171842479	0.053083291	-0.0504218	0.01222758	0.041375344	0.192508585	-0.020084665	-0.033766251	-0.046406114	0.053012641	-0.044412069	0.510358675	0.125101008	0.190450982	0.040279631	0.049269188	-0.047773884	-0.025458246	0.028242524	-0.109589243	-0.043489773	-0.189376654
TCGA-93-8067-01A	0.101805189	-0.232299794	0.137168677	-0.036126071	-0.148083501	-0.041737093	0.044573214	0.085522049	-0.099327973	-0.08751646	0.041796916	-0.044237124	-0.029660661	0.510358675	-0.077794945	0.161702047	0.000139861	0.02853333	-0.048594444	0.007752569	-0.009241179	-0.042950052	-0.034008166	-0.287122388
TCGA-69-7974-01A	0.162989821	-0.169619424	0.132298275	0.009566994	0.015813928	-0.028181728	0.103849241	0.198273299	-0.050774762	-0.003152018	-0.034381743	0.015829008	-0.047772703	0.510358675	-0.049845831	0.148564658	-0.001560408	0.054779866	-0.030568269	-0.071503116	0.03748067	-0.052741174	-0.02881976	-0.269051748
TCGA-35-4123-01A	0.118422596	-0.180103338	0.170507859	0.175463666	0.06909685	-0.027376603	0.08149528	0.193468319	-0.076215394	-0.056079166	-0.089459099	0.003035869	-0.034672535	0.510358675	0.176253473	0.197316868	-0.073366847	-0.006302656	-0.035198191	-0.055944793	0.151780606	-0.065794794	-0.016877027	-0.232271607
TCGA-86-6851-01A	0.207437124	-0.03553845	0.172039156	0.188377781	-0.008446533	-0.075079995	0.074995391	0.17419975	-0.087455497	-0.064578567	-0.106523828	0.09573609	-0.05545466	0.510358675	0.15234046	0.21440175	0.039636914	0.106487614	0.052207896	0.056519413	0.081564957	0.025205069	-0.093908697	-0.206078306
TCGA-67-6215-01A	0.058243089	-0.206615618	0.142486816	-0.148047621	-0.067385974	-0.043694001	0.078141951	0.161177418	-0.046468985	-0.010140858	-0.053886411	-0.066356503	-0.018401641	0.510358675	-0.121360204	0.170579866	0.014138674	0.037841991	-0.02800689	-0.063306165	-0.060106604	0.042841858	-0.039469042	-0.323993794
TCGA-69-7765-01A	0.104020891	-0.14379356	0.158918292	0.008256248	-0.045261632	-0.023395426	0.083909825	0.168676615	-0.099430675	-0.030696942	-0.144917048	-0.021550104	-0.040943523	0.510358675	0.014529958	0.18599045	-0.00653526	0.046229856	-0.007087257	-0.005432096	0.043477865	0.003779682	-0.062416919	-0.270877065
TCGA-05-5423-01A	0.144761846	-0.123925944	0.160677709	0.02691425	0.160692419	0.012990626	0.189518468	0.239107666	-0.006531865	0.009139364	-0.066065549	-0.050800467	-0.072405391	0.510358675	0.061526888	0.176830311	-0.017694486	-0.004066281	-0.010324981	-0.047916079	0.045580554	-0.12051211	-0.06744695	-0.216665146
TCGA-67-6216-01A	0.143609578	-0.094191006	0.159810278	-0.024451035	-0.03962158	-0.016103535	0.087703882	0.18730825	-0.02197512	-0.003995872	-0.033719252	-0.070398041	-0.022905223	0.510358675	-0.00308293	0.167244009	-0.015059782	0.04581906	-0.00179855	-0.072460744	0.010290278	-0.00790845	-0.041605241	-0.292780871
TCGA-86-8056-01A	0.068984705	-0.196326692	0.160577175	-0.094217832	-0.033240583	-0.039767309	0.070175114	0.184867678	-0.028470451	-0.029844939	0.015709057	-0.108979882	-0.035972674	0.510358675	-0.051805568	0.171444076	0.030676488	0.041671303	0.003642666	-0.018904409	0.01655068	0.151323321	-0.055706527	-0.307931003
TCGA-69-7978-01A	0.177199225	-0.14434494	0.164301351	0.098215794	0.055843643	-0.03999132	0.11160249	0.246367713	-0.080826434	-0.016625956	-0.071682392	0.059494581	-0.011482471	0.510358675	0.10040642	0.174342428	-0.015456688	0.032414142	-0.021287691	-0.048332077	0.064246297	-0.013975727	-0.045863131	-0.158254997
TCGA-38-A44F-01A	0.152015459	-0.019517599	0.152373293	0.071761905	0.03549696	-0.02200133	0.154375341	0.179400753	0.008592296	-0.010974806	0.091013513	-0.008302388	-0.007378137	0.510358675	0.063835465	0.168967572	-0.001474541	0.013147346	-0.0255075	-0.057387596	0.038252042	-0.063034515	-0.079569511	-0.275896687
TCGA-73-4670-01A	-0.03907033	-0.185304291	0.130888603	-0.099977477	-0.047862731	-0.055515263	0.011965639	0.139204219	-0.13513716	0.019734835	-0.038845184	-0.058736473	-0.047744868	0.510358675	-0.158092651	0.176501345	-0.076111992	0.003371876	-0.07208855	0.016666848	-0.065007442	-0.012628611	-0.036080178	-0.362599252
TCGA-69-8255-01A	0.19738754	-0.092437157	0.152093552	0.145759464	-0.126251766	-0.097613122	0.020266904	0.092384023	-0.197310282	-0.071951792	-0.083591396	-0.014721338	-0.064157207	0.510358675	0.079949757	0.16885164	-0.030241657	0.006136438	-0.032010496	-0.032613346	-0.014253593	-0.209829363	-0.008279403	-0.254266679
TCGA-55-7727-01A	0.135823756	-0.020178515	0.149004754	-0.050507707	-0.053814861	-0.035417647	0.053538551	0.172780688	-0.089628976	-0.078754909	-0.116706578	-0.101634809	-0.052660912	0.510358675	0.049463821	0.220352848	0.082379991	0.05602223	0.015320705	-0.012206648	0.025331384	-0.039012137	0.015127581	-0.257917313
TCGA-95-8494-01A	0.060742392	-0.228936495	0.123575191	-0.0933805	-0.003005697	-0.033075446	0.054537553	0.13376308	-0.110286305	-0.07041996	-0.063796338	-0.024041063	-0.024912817	0.510358675	-0.170355514	0.146609791	-0.066311223	0.023092213	-0.069402422	-0.164516599	-0.012837367	-0.029438151	-0.027531618	-0.256639591
TCGA-MN-A4N5-01A	0.23077154	-0.216031078	0.156900106	0.086540528	-0.218933201	-0.056385227	0.021609042	0.087473273	-0.169480332	-0.062775704	-0.07586746	-0.004161404	-0.023281567	0.510358675	-0.01063228	0.174538422	-0.022873704	0.047864455	-0.007901318	-0.064603704	0.028933696	0.014087835	-0.085461857	-0.318700374
TCGA-91-6835-01A	0.215765292	0.012888646	0.17982366	0.141512801	0.004432277	-0.060241824	0.124737349	0.220717717	-0.055065501	0.004735769	-0.106371893	-0.0406635	-0.043631732	0.510358675	0.189166018	0.188132396	0.055283641	0.07587772	0.046571357	-0.090080117	0.053191366	-0.003336719	-0.056455647	-0.194396276
TCGA-05-5715-01A	0.11192285	-0.180870649	0.130927345	-0.132451113	-0.047600409	-0.046087702	0.112840661	0.208855921	-0.021135843	-0.030047298	-0.139147343	-0.057058498	-0.025753542	0.510358675	-0.070309005	0.148857579	-0.055983788	-0.010025095	-0.0090496	-0.109153038	-0.023363576	0.001802821	-0.061033922	-0.392169389
TCGA-91-6830-01A	0.217992603	-0.153929956	0.125966229	0.006849006	-0.064695879	-0.022181143	0.061233624	0.200005802	-0.028971136	0.03851495	-0.087819299	-0.055664244	-0.01005549	0.510358675	-0.006531948	0.171543633	0.004567875	0.031406472	-0.079858963	0.083196469	0.042876887	-0.133969324	-0.059862701	-0.36725381
TCGA-NJ-A4YP-01A	0.001126109	-0.231049305	0.150850186	0.031501255	-0.0147226	-0.028244106	0.014318949	0.086157464	-0.123082259	-0.038123714	-0.073594778	0.047162862	-0.009351665	0.510358675	-0.061597798	0.116267119	-0.037473001	0.010158911	-0.078391212	-0.051375595	0.006564288	0.020733292	-0.052044679	-0.276900611
TCGA-55-8616-01A	-0.030028248	-0.121585045	0.177541654	-0.033917119	-0.106441023	-0.060215219	0.027599047	0.11485254	-0.090088896	-0.087546239	-0.005791749	-0.083377401	-0.03679944	0.510358675	-0.049293956	0.13930907	-0.019763906	0.033017059	0.020086685	-0.063589962	-0.05007194	0.001491854	-0.085552539	-0.381034955
TCGA-91-A4BC-01A	0.130640825	-0.056949135	0.182448171	0.21354487	-0.176409004	-0.018175374	-0.011008004	0.138367525	-0.140640304	-0.031356361	0.001137205	0.051337576	-0.012295535	0.510358675	0.214351107	0.178170196	0.032479553	0.047527917	0.024216604	-0.006947966	0.064581447	-0.108616796	-0.019648877	-0.226156795
TCGA-99-8032-01A	0.04521176	-0.091599641	0.144004694	-0.06422704	-0.102975609	-0.032637233	0.031151461	0.137964922	-0.003932131	-0.045358864	0.00070406	-0.06114594	-0.025773727	0.510358675	-0.049491315	0.142190871	-0.021271348	0.036941576	-0.021303349	-0.088237175	-0.004820674	-0.166509955	-0.021879284	-0.298439354
TCGA-91-8499-01A	0.02772593	-0.149915895	0.124889794	-0.006599785	-0.128728954	-0.067996367	2.00E-05	0.120120035	-0.148134715	-0.096560288	-0.08755801	-0.09193684	-0.030563911	0.510358675	-0.021139314	0.189980202	-0.047890085	-0.029504715	-0.036409288	-0.029906166	-0.028727681	-0.264384107	0.029272667	-0.362051656
TCGA-91-6849-01A	-0.02037435	-0.073377111	0.168004063	0.04540724	0.029638171	0.006275992	0.145118772	0.208153852	-0.067581115	-0.01058333	-0.037129651	-0.02449933	-0.056791037	0.510358675	-0.018649937	0.155737252	-0.009151914	0.026241407	-0.013104918	-0.082621075	0.021101989	0.071822406	-0.105061348	-0.323263667
TCGA-55-A493-01A	0.08817085	-0.126558694	0.139913956	0.082713705	0.050865576	-0.064151333	0.086235464	0.18949952	-0.157208276	-0.058883285	-0.091448224	0.066790641	-0.00998244	0.510358675	0.031405561	0.155591313	-0.036911677	0.046185773	-0.046752231	-0.125302825	0.073525919	-0.094398647	-0.014181692	-0.241580725
TCGA-86-8074-01A	0.130196304	-0.225280123	0.114782218	-0.115090323	0.029081176	-0.042331776	0.0794553	0.160436473	-0.091333383	-0.025854117	-0.021271359	-0.023426353	-0.011391897	0.510358675	-0.080298711	0.184900235	-0.04955709	0.008715368	-0.028702975	-0.069499763	0.032776301	-0.030491561	-0.033681271	-0.244683764
TCGA-NJ-A55A-01A	0.072504407	-0.047480357	0.173259492	0.027833969	-0.010796751	0.000264779	0.098970481	0.118024857	0.07365466	-0.008341415	0.041365238	-0.091000718	0.005732414	0.510358675	0.074047154	0.185698283	0.060134654	0.021443467	0.034258813	-0.048702528	0.020257791	-0.08147158	-0.090132939	-0.293967327
TCGA-35-3615-01A	0.014959711	-0.192620311	0.152619125	-0.080568584	0.011888534	-0.042434565	0.074168352	0.138039007	-0.040193697	-0.07084193	-0.093420767	-0.050626535	-0.062169925	0.510358675	-0.066289061	0.152695738	-0.00632218	-0.010187721	-0.036331232	-0.042518366	-0.032390959	0.045536317	-0.056703853	-0.324358857
TCGA-NJ-A55O-01A	0.116054508	-0.207443657	0.131311718	-0.08187683	0.010962366	-0.026896577	0.072416835	0.192146331	-0.064100601	-0.028123924	0.008510505	-0.024978146	-0.037673051	0.510358675	-0.056334584	0.16095883	-0.043446757	0.024996286	-0.034070113	-0.062175693	-0.024870751	0.031426997	-0.070195747	-0.340877978
TCGA-55-8506-01A	0.146827508	-0.218853291	0.137728108	-0.026209578	-0.14270156	-0.040163163	0.026718104	0.140313142	-0.06907893	-0.036544553	-0.101253291	0.010984356	-0.026601559	0.510358675	-0.130459433	0.156765463	-0.069036611	0.017719595	-0.02938159	-0.086905172	0.001290027	-0.013785242	-0.030537763	-0.287031122
TCGA-78-7143-01A	0.22165597	-0.161241042	0.134010457	-0.091417775	-0.005095244	-0.04478793	0.092013986	0.171066496	-0.097503862	-0.085175556	0.042003155	-0.135850465	-0.047774835	0.510358675	-0.057827576	0.195436091	0.01291635	0.031074827	-0.003438194	-0.088722885	-0.00654356	-0.066928115	-0.010584197	-0.258556174
TCGA-78-8662-01A	-0.003375342	-0.19216636	0.147700089	-0.125966936	-0.176080019	-0.074181232	0.014837392	0.048830225	-0.150977086	-0.11857951	-0.01191334	-0.123480695	0.005621139	0.510358675	-0.124679321	0.165847578	-0.063018183	0.014797084	-0.05373439	-0.029579902	-0.072530391	-0.132765475	-0.042176123	-0.375102674
TCGA-78-7162-01A	0.155876298	-0.148363834	0.151362072	0.105075946	0.093186399	-0.046315257	0.08324308	0.154048813	0.019909672	-0.030789736	-0.082483069	-0.065189823	-0.010738215	0.510358675	0.076339335	0.173366437	-0.022093103	0.040635223	-0.014602799	0.031839223	0.043333451	-0.009714966	-0.083872473	-0.271059597
TCGA-78-7167-01A	0.002421606	-0.218166793	0.148947881	-0.045437045	-0.12198662	-0.019378535	-0.007641882	0.05628936	-0.086175718	-0.116049943	-0.029296327	-0.073023	-0.027522375	0.510358675	-0.09413878	0.203154712	0.049002051	0.042740912	-0.01615272	-0.053607941	-0.037995905	0.07466503	-0.127507289	-0.385963311
TCGA-MP-A4SV-01A	0.178114662	-0.168171436	0.176745185	0.051222159	-0.039800584	-0.04572856	0.052917122	0.147016656	-0.094498783	-0.098329361	-0.082881736	-0.005080319	-0.058275607	0.510358675	0.023321379	0.204337275	0.006044273	0.037252168	-0.019425725	-0.084855888	0.030064802	-0.064896288	-0.034633222	-0.250981108
TCGA-MP-A4T4-01A	0.222726484	-0.105731744	0.165028094	0.15163659	0.007879507	-0.040916161	0.056212937	0.203475338	-0.085777879	-0.059682801	-0.016811035	0.085577269	-0.025202352	0.510358675	0.094985286	0.191053783	-0.013177556	0.069531086	-0.031704228	-0.059970262	0.070211675	-0.080943436	-0.079530551	-0.167107785
TCGA-50-5933-01A	-0.010171082	-0.211866595	0.13733251	-0.073986034	0.044393095	0.004369485	0.05147759	0.243838829	-0.076948035	-0.032344862	-0.129952062	-0.01926191	-0.000178712	0.510358675	-0.089792576	0.137090688	-0.039373874	0.032581179	-0.050329039	0.009549447	0.008364569	-0.057018529	-0.039567418	-0.242584649
TCGA-49-4486-01A	0.029003377	-0.192484149	0.153851358	-0.065066805	-0.102980743	-0.05366695	0.04181687	0.090120985	-0.099507421	-0.099673656	-0.0500168	-0.105729001	-0.055900326	0.510358675	-0.076786942	0.181833642	-0.029758015	-0.001042813	-0.010782712	-0.113758487	-0.005882905	0.048917079	-0.083839373	-0.389613945
TCGA-50-5045-01A	0.172375808	0.018715507	0.161759836	0.088674072	0.12445202	-0.042547584	0.162994789	0.245652893	-0.034293376	-0.00725817	-0.059511548	0.008056348	-0.027746326	0.510358675	0.133127462	0.179454796	-0.056272749	0.011603799	-0.006966867	0.023601051	0.061441064	-0.12581328	-0.049066084	-0.113352195
TCGA-75-5125-01A	0.228391455	-0.179578144	0.130638792	0.038544309	0.04087748	-0.053246068	0.069133093	0.199392944	-0.099214401	-0.021286368	-0.167803554	-0.036942006	-0.015284204	0.510358675	0.008201644	0.18230424	-0.016527003	0.073772741	-0.037614463	-0.047430943	0.007472573	-0.085987725	-0.000558202	-0.216938943
TCGA-50-5055-01A	0.172334197	0.161333284	0.196061542	0.158863575	0.11197865	-0.064527032	0.148437844	0.172873531	-0.037453084	-0.046380796	-0.046186672	-0.005537293	-0.027192552	0.510358675	0.213603729	0.194986985	-0.0243565	0.043795337	0.026727828	0.01432999	0.038587486	-0.093080585	-0.069727676	-0.110614219
TCGA-O1-A52J-01A	0.09414747	-0.205101021	0.144602557	-0.051323146	0.052090665	0.016705587	0.139188681	0.225458767	-0.041842795	-0.012107978	-0.014119437	-0.042965727	-0.040257173	0.510358675	-0.118019288	0.159468103	0.015224549	0.085847323	0.015475792	-0.158769592	0.017462094	-0.023671577	-0.094481866	-0.224970339
TCGA-MP-A4T6-01A	0.141716241	-0.171659251	0.16127954	-0.012248182	-0.027205465	-0.018528024	0.046716664	0.125043113	-0.133630616	-0.04260854	0.037465814	-0.061269587	-0.022324604	0.510358675	-0.024132832	0.162934333	0.004284776	0.026962806	0.029879483	-0.179017904	-0.029291723	0.043006949	-0.133284446	-0.294879985
TCGA-MP-A4SW-01A	0.081798198	-0.088376174	0.143388884	-0.06558357	-0.055554321	-0.02866658	0.086256074	0.223769983	-0.053161221	-0.039646041	-0.027303979	-0.062422906	-0.039227231	0.510358675	-0.029497083	0.168480358	-0.029879328	0.037674924	-0.011850848	-0.121706422	0.006014421	-0.068263007	-0.074431568	-0.236196039
TCGA-62-A46R-01A	0.098204965	-0.137810857	0.167131472	-0.027877339	0.181955796	-0.023875487	0.060126401	0.179805491	0.013029884	-0.051048254	-0.115643235	-0.075855009	-0.063673177	0.510358675	0.010883944	0.203099538	0.007292435	0.084901385	-0.005043426	-0.048119604	0.010926337	-0.008993494	-0.064141495	-0.228803505
TCGA-62-A46S-01A	0.117005519	-0.173767936	0.155800302	-0.013240825	-0.093390998	-0.017999719	0.062770776	0.115137509	-0.084689531	-0.056113417	0.016052692	-0.046586792	-0.039070742	0.510358675	-0.037715096	0.155570984	0.016006345	0.040814957	-0.061144685	-0.032236688	0.002263595	-0.050994316	-0.060632046	-0.347631651
TCGA-55-6972-01A	-0.010326395	-0.223542499	0.150200603	-0.044738952	-0.130152687	-0.043905298	-0.042282737	0.008504975	-0.144173062	-0.145204016	-0.047153117	-0.128792377	-0.066019206	0.510358675	-0.069921779	0.196147241	0.024642914	0.03308765	-0.071220106	-0.027309701	-0.026568834	-0.004516719	-0.105424728	-0.426120288
TCGA-78-7537-01A	0.015057675	-0.176010322	0.143179942	-0.075772342	-0.020430148	-0.057987456	0.088169224	0.114830445	-0.050268308	-0.070541976	-0.075024767	-0.040186668	-0.018538866	0.510358675	-0.072133817	0.147336765	-0.008877195	0.016888433	-0.090529427	-0.061069102	-0.045085863	0.08657082	-0.092517182	-0.231358949
TCGA-73-4658-01A	0.112762231	-0.210624259	0.162488443	0.029434952	0.06996362	-0.010705291	0.13709383	0.22380835	-0.037787333	0.030103693	-0.033709632	-0.003031642	-0.002605037	0.510358675	0.032019617	0.15140912	-0.057787291	0.034350968	-0.031005846	0.013739676	0.053060132	-0.053912142	-0.04732942	-0.198868303
TCGA-73-7499-01A	0.199428846	-0.110987216	0.160654277	0.09790115	-0.020586263	-0.067428226	0.04104438	0.151325785	-0.110580324	-0.081904667	-0.015408413	-0.035653041	-0.032424698	0.510358675	0.11152575	0.19269334	-0.047712831	-0.027826058	-0.009754866	-0.079854348	0.01165852	-0.089714492	-0.010074295	-0.211736789
TCGA-78-7633-01A	0.062303738	-0.241490889	0.153110879	-0.094605625	-0.057164167	-0.029273932	0.035651173	0.10457201	-0.060475404	-0.052594112	-0.104525456	-0.117509114	-0.032085762	0.510358675	-0.101206994	0.16242491	0.004128194	0.032079016	-0.071844893	-0.031461146	0.001401101	0.089783119	-0.094353186	-0.36615862
TCGA-75-6212-01A	0.087613996	0.014683538	0.145919689	-0.042766448	0.11282883	-0.016719286	0.1776991	0.190472276	0.070441726	0.020756022	-0.087262141	-0.052189138	-0.031929991	0.510358675	-0.01751479	0.168437912	-0.01705047	0.029294055	0.033969687	-0.11208418	0.017866099	0.045257933	-0.061665142	-0.234553254
TCGA-MP-A4SY-01A	-0.030318633	-0.247012489	0.126032328	-0.162649392	-0.137256814	-0.032420897	0.059063751	0.177882205	-0.074455043	-0.051661044	-0.026008885	-0.065535032	-0.011913404	0.510358675	-0.147683196	0.142462766	-0.008250299	0.02149022	-0.070317694	-0.084697756	-0.021687654	-0.103984289	-0.046810437	-0.327461897
TCGA-50-5068-01A	0.151676253	-0.032003269	0.180005215	0.122843945	-0.033456153	-0.055893962	0.176985895	0.186139166	-0.057908384	-0.048266152	-0.0645981	-0.02299735	-0.064475055	0.510358675	0.143408886	0.202331033	-0.025207026	-0.002425528	-0.026881643	0.065704465	0.045404588	-0.127601816	-0.032687887	-0.307200876
TCGA-62-8402-01A	0.243335462	-0.211198437	0.155676031	0.093777447	-0.069716034	-0.079813318	-0.001954975	0.11715509	-0.157935069	-0.042284368	-0.002161917	0.003384847	-0.052019207	0.510358675	0.102720529	0.207414702	-0.024701513	0.054926188	-0.048493148	-0.105436152	0.06305993	0.003843573	-0.047440226	-0.195400201
TCGA-38-4628-01A	-0.028238091	-0.201389343	0.15468211	-0.086346426	0.029483251	-0.030665012	0.117916453	0.229141404	-0.071293757	-0.050967794	-0.080280347	-0.111173179	-0.036672018	0.510358675	-0.089527296	0.13881125	-0.089398606	-0.018023311	0.001129152	-0.039880797	-0.003754804	-0.026387174	-0.087774911	-0.361138998
TCGA-62-A46O-01A	0.095546009	-0.143337389	0.108024459	-0.155523972	-0.175292195	-0.071943335	-0.028798368	-0.013281687	-0.143599023	-0.125109146	-0.111939242	-0.065051933	-0.055000222	0.510358675	-0.176811311	0.201267776	-0.017606232	0.016199842	-0.094197017	-0.026287944	-0.097831938	-0.075371116	0.059459219	-0.415807247
TCGA-49-4501-01A	0.159657896	-0.100777285	0.166965356	-0.00474863	0.154790858	-0.030982704	0.092413979	0.18062087	-0.020817403	-0.072641015	-0.030850821	-0.082724757	-0.017708086	0.510358675	0.04909372	0.162072198	-0.039453932	-0.007504239	0.01148412	-0.053606996	0.029080205	-0.047198229	-0.097727936	-0.286300995
TCGA-55-6981-01A	0.062349844	-0.143712335	0.113464478	-0.069192613	-0.001698151	-0.045112518	0.094179909	0.153229781	-0.014864205	-0.050677742	-0.077427806	-0.067319057	-0.027097541	0.510358675	-0.102667026	0.133309629	-0.056418577	0.022658734	-0.015270287	-0.141750948	0.001682233	-0.081249998	-0.038434517	-0.318244045
TCGA-38-4632-01A	0.057822591	-0.177145137	0.141435181	-0.049801248	0.100832835	0.002308039	0.135954853	0.214308687	-0.018564709	-0.005430985	-0.051356025	0.014999696	-0.054696149	0.510358675	0.019831381	0.147773044	-0.080583399	0.000792366	-0.019764919	-0.040985896	0.083483202	-0.098452473	-0.000967956	-0.230172492
TCGA-55-6968-01A	0.101773488	-0.12834507	0.117489575	0.001682446	-0.120188366	0.001330767	0.005909983	0.143371106	-0.080459019	-0.10048364	-0.024648996	-0.011618231	0.004296253	0.510358675	0.011418538	0.186467342	-0.005120945	0.006576522	0.0052346	-0.036265725	0.049185444	-0.135755062	0.0493857	-0.300721
TCGA-50-6590-01A	0.204143981	-0.108811089	0.143184539	0.05946764	-0.026922322	-0.045179276	0.051158959	0.164493221	-0.180097461	-0.020430439	-0.042223685	0.060571678	-0.029441479	0.510358675	0.012424493	0.188442362	-0.045957548	0.019952391	-0.073737741	-0.055658676	0.015185138	-0.078645417	-0.024447427	-0.201241216
TCGA-50-6597-01A	0.198513255	-0.102756798	0.172061781	0.049877152	0.071172874	-0.052498433	0.1280621	0.126152894	-0.080654304	-0.056462577	0.007337045	-0.090328634	-0.02074802	0.510358675	0.055247426	0.133857452	-0.046877694	-0.000809486	0.021105937	-0.127250125	0.020311875	-0.065766948	-0.051309984	-0.059322807
TCGA-MP-A4T9-01A	0.070521154	-0.203855345	0.14404643	-0.00452833	-0.062909091	-0.032805325	0.10737949	0.203396967	-0.043085393	0.016336128	-0.117898084	-0.028748405	-0.011327281	0.510358675	-0.021332517	0.164416446	-0.032845383	0.048213835	0.008817634	-0.095372114	0.020594203	-0.042195158	-0.073189872	-0.373551155
TCGA-91-6829-01A	0.02266959	-0.157087881	0.11198938	-0.095491255	-0.127221785	-0.028539692	0.082619432	0.204580149	-0.004386409	-0.043270251	-0.105540992	-0.071293458	0.014841588	0.510358675	-0.155532632	0.125637123	-0.017463949	0.05411812	-0.037606673	0.04155365	0.005850384	-0.214627859	0.006616854	-0.362781783
TCGA-50-5932-01A	0.031915528	-0.222751851	0.172455619	-0.089910429	-0.060720373	-0.04139089	0.023038586	0.114082321	-0.086434917	-0.110232753	-0.019544162	-0.073962583	-0.050339574	0.510358675	-0.085576253	0.167300765	0.00653786	0.041792335	-0.029016963	-0.055779038	-0.021400591	0.061090151	-0.106935758	-0.400109519
TCGA-49-AARE-01A	0.112430414	-0.179022241	0.131518964	-0.05354291	-0.136546838	-0.043421498	0.029432809	0.09932313	-0.171594352	-0.065668674	-0.017156027	-0.021567399	-0.031323726	0.510358675	-0.051178926	0.122913069	-0.059284717	0.038085491	-0.061321223	-0.008735298	-0.030918632	-0.112504443	-0.027425583	-0.254996806
TCGA-78-7152-01A	0.051171129	-0.120629737	0.156314563	0.016933822	-0.135642395	-0.072135634	0.060005147	0.146521115	-0.102666307	-0.099108152	-0.070875932	-0.027379223	-0.028117074	0.510358675	0.023428351	0.148075188	-0.031586467	0.012326423	-0.051748568	-0.070186681	-0.02039517	0.00228768	-0.061582171	-0.233640595
TCGA-78-8648-01A	0.140989638	-0.079280669	0.194233187	0.20519741	-0.017332228	-0.021060955	0.127912791	0.247243431	-0.005003924	0.05665856	-0.051748791	0.039180128	0.000631769	0.510358675	0.092001042	0.143776116	-0.037833349	0.069974498	-0.021802248	0.014927936	0.04848641	-0.089168399	-0.053483628	-0.263667062
TCGA-78-7540-01A	0.069120427	-0.218034049	0.129713402	-0.086020217	-0.061784393	0.018587308	0.051624593	0.169376277	-0.114831798	-0.087047998	0.070738707	-0.043547642	-0.020050268	0.510358675	-0.09769027	0.146048624	-0.073276611	-0.013176064	-0.053794106	-0.154703454	-0.038555557	0.016851351	-0.060359587	-0.390161541
TCGA-62-A470-01A	0.063981779	-0.192365769	0.128503291	-0.140274565	-0.062941429	-0.025172495	0.063695846	0.194547709	-0.083276443	-0.074838875	0.032363447	-0.159449616	-0.04995126	0.510358675	-0.148589078	0.180419984	-0.012210875	0.03334491	-0.050637254	-0.059245216	0.004944569	0.039856533	-0.047585594	-0.389979009
TCGA-78-7155-01A	-0.06172828	-0.16494923	0.145274882	-0.076723159	-0.178283157	-0.04990823	0.016576731	0.045094337	-0.201173006	-0.17278038	-0.155666111	-0.147174495	-0.012550346	0.510358675	-0.1206411	0.188339687	-0.014376027	0.011306173	-0.038150534	0.007566852	-0.055327183	-0.180971771	0.082517393	-0.374372547
TCGA-64-1681-01A	0.282099726	-0.138846622	0.144388262	-0.036469746	0.064842114	-0.002357837	0.135840399	0.164300615	-0.061082508	-0.017443995	-0.010690257	-0.089003479	-0.037857137	0.510358675	-0.064067972	0.152818179	-0.026635459	-0.008213368	0.023164682	-0.096661072	0.041342058	-0.049040635	-0.094375006	-0.29962581
TCGA-38-4627-01A	0.133383713	-0.177544992	0.130050574	-0.006685338	0.003399428	-0.01272619	0.128928673	0.240493631	0.027473035	0.022744921	-0.117354118	-0.014868667	0.022940525	0.510358675	-0.004881167	0.158791272	-0.068447038	0.026337473	-0.049910586	0.083026198	0.03346388	-0.174911314	-0.035155944	-0.351556083
TCGA-49-AARN-01A	0.215326718	-0.098662592	0.148054531	-0.062506128	-0.128846276	-0.026937966	0.042909044	0.093217297	-0.084304802	-0.04310704	-0.055703754	-0.033688519	-0.021424879	0.510358675	-0.034115568	0.158684379	-0.033473932	0.02082251	0.009434579	-0.103389825	-0.000123279	-0.011511794	-0.087260051	-0.346536461
TCGA-75-6214-01A	0.092333379	-0.225875649	0.13373057	-0.147064582	-0.232636993	-0.073551607	-0.007802128	0.079138392	-0.185750171	-0.005433399	-0.050079369	-0.035308281	-0.025734657	0.510358675	-0.156557005	0.184784232	-0.020703882	0.069640553	-0.092772155	0.095025555	-0.006960966	-0.121998207	-0.043712861	-0.369809254
TCGA-49-4494-01A	0.159823154	-0.174945796	0.142224646	0.007269873	-0.068527947	-0.054173529	0.08691847	0.136120288	-0.106400756	-0.067646759	-0.039246984	-0.020437108	-0.039295865	0.510358675	-0.026178894	0.151859456	-0.091498235	-0.043773225	-0.031033568	-0.082702153	-0.011202411	-0.039964447	-0.02636726	-0.283289222
TCGA-38-4630-01A	0.103394207	-0.134030174	0.139531778	-0.116233962	-0.034790654	-0.074297714	0.034454641	0.078831614	-0.204640817	-0.12477134	-0.06890401	-0.113936911	-0.006200161	0.510358675	-0.117740868	0.180896384	-0.034989511	0.057156555	-0.134411469	-0.06004828	-0.044589099	-0.154814521	-0.007569937	-0.248699462
TCGA-86-7711-01A	0.06493894	-0.195889187	0.110738248	-0.080044025	-0.08691365	-0.055319701	0.119354162	0.18542325	-0.10857211	0.153627182	-0.074194309	-0.058218422	-0.032996384	0.510358675	-0.114582706	0.129410829	-0.069753803	-0.00097509	-0.049461678	0.018978093	-0.004884282	-0.088358517	-0.040343295	-0.314502145
TCGA-53-7624-01A	0.260296286	-0.153870686	0.126741126	-0.062056394	-0.092438826	-0.07306598	0.021404178	0.10515313	-0.101922366	-0.061770667	-0.11069662	-0.0366039	-0.026589075	0.510358675	-0.103948559	0.190146991	-0.034854636	0.029055215	-0.094179376	-0.075157175	0.004440077	-0.205591805	0.053913487	-0.325910377
TCGA-44-3919-01A	0.239708622	-0.099317988	0.142721921	0.010578186	0.00917176	-0.038236736	0.128117025	0.197817423	-0.026245108	-0.025318952	-0.0199103	-0.023223725	-0.032727829	0.510358675	0.0451023	0.177999635	-0.01667355	0.044699861	0.002777057	-0.086285922	0.012684941	-0.034085513	-0.059118804	-0.219950716
TCGA-49-4506-01A	0.098196569	-0.129758959	0.155691156	0.123520313	-0.083675105	-0.034674821	0.051971201	0.116165542	-0.155313444	-0.042555432	-0.045409821	0.032816448	-0.064214465	0.510358675	0.052773295	0.167398889	-0.053965941	0.050875765	-0.076259995	-0.010719206	-0.015683871	0.005767872	-0.043213012	-0.302181254
TCGA-55-7574-01A	0.162380088	0.034094257	0.201603367	0.16596892	-0.002726885	-0.04541393	0.046479878	0.164488895	-0.02241802	-0.024930186	-0.071725837	0.007945515	-0.016839545	0.510358675	0.120704331	0.193450007	0.050160333	0.054572979	0.013480269	-0.041557705	0.024432285	0.071700082	-0.041423689	-0.267408962
TCGA-55-6982-01A	0.222355209	-0.143873231	0.129785825	-0.078639682	0.002449333	-0.035007336	0.067759637	0.239417171	-0.128753509	-0.03393314	-0.049545768	-0.04462522	-0.009198954	0.510358675	-0.082002786	0.14535416	-0.047809623	0.017931745	-0.037495908	-0.065317575	0.048987344	-0.116987903	-0.062626993	-0.262571872
TCGA-44-6777-01A	0.119364894	-0.114493365	0.126992161	-0.002473446	0.20784367	-0.013488389	0.157062322	0.295969426	0.00177591	0.034452091	-0.116931123	0.004885662	0.002096808	0.510358675	-0.001025574	0.131296498	-0.048573346	0.067818152	-0.025896109	-0.005810718	0.021029761	-0.017078396	-0.061320738	-0.223875148
TCGA-78-7156-01A	0.01628999	-0.23959258	0.156691354	-0.040559593	-0.115486093	-0.052356666	-0.011335092	0.014116583	-0.073859212	-0.09155752	-0.06554336	-0.117674526	-0.034601247	0.510358675	-0.026125727	0.21068416	0.044026402	0.045284691	-0.046403847	-0.066306581	-0.007503373	0.073023615	-0.094045263	-0.400474582
TCGA-55-7227-01A	0.146088639	-0.192484311	0.163248306	0.05064467	0.049840818	-0.019479369	0.136031968	0.236916948	-0.059314474	-0.045796587	-0.089200247	-0.030217674	-0.020166855	0.510358675	0.084283782	0.201475249	0.029683232	0.037794238	-0.011060474	-0.053820202	0.03469021	-0.068791615	-0.053848941	-0.20972894
TCGA-MP-A4TA-01A	0.208714181	-0.19287367	0.158703123	0.021847142	-0.125030047	-0.062039427	0.002675211	0.070043019	-0.134048928	-0.081201621	-0.037391111	-0.013823726	-0.054045353	0.510358675	-0.047259925	0.163510746	-0.045340208	0.00194382	-0.090370824	-0.052231818	-0.002574399	-0.107773996	-0.041641044	-0.267956557
TCGA-78-7535-01A	-0.001242447	-0.234136818	0.140552776	-0.008588066	-0.209389376	-0.041575714	0.128630159	0.122607383	-0.128426582	-0.016421925	0.02780045	-0.00670823	-0.021760492	0.510358675	-0.164948517	0.124197508	-0.055314894	-0.011939968	-0.098482431	-0.161182589	0.021817555	-0.024844091	-0.035544655	-0.38906635
TCGA-53-7626-01A	0.155281779	-0.093854123	0.196809332	0.127701334	-0.034112277	0.005299716	0.139838586	0.194038678	0.024202242	0.024404352	-0.020558647	0.005263237	-0.027367979	0.510358675	0.101819483	0.183298245	0.012642638	0.030998666	0.010223225	-0.001668026	0.057318174	-0.0995461	-0.073140821	-0.252167564
TCGA-73-4675-01A	-0.036320418	-0.231548032	0.15224842	-0.126833694	0.05565445	-0.023995029	0.118506896	0.197659961	-0.084591439	-0.072395435	-0.047594037	-0.046773786	-1.02E-05	0.510358675	-0.149766757	0.127106654	-0.063328817	-0.011979204	-0.108204114	-0.105038737	-0.051612288	0.133229948	-0.101375897	-0.278087068
TCGA-49-4512-01A	0.181790484	-0.167796137	0.147280659	-0.097689762	0.028739424	-0.033581991	0.078845175	0.191546963	-0.051293911	-0.043859319	-0.037973539	-0.061825005	-0.003734721	0.510358675	-0.118474437	0.1360033	-0.029488324	0.015665178	-0.015886073	-0.100181394	-0.006032839	-0.120856737	-0.107755516	-0.244136169
TCGA-49-4510-01A	0.05782202	-0.14353462	0.177634375	0.006776142	0.016533593	-0.043222483	0.071142377	0.142996692	-0.058652826	-0.06011635	-0.018536248	-0.05879862	-0.016266849	0.510358675	-0.064992885	0.176287793	-0.04058949	0.033315089	-0.018396981	-0.013815236	-0.013828074	-0.066027212	-0.062599904	-0.388792553
TCGA-MP-A4TE-01A	-0.117624593	-0.140021778	0.123748255	-0.163089111	-0.191011617	-0.025072663	-0.000331164	0.043463279	-0.056212839	-0.016634194	0.04439145	-0.072522591	-0.024989558	0.510358675	-0.140134747	0.123317411	-0.018621812	0.036150811	0.012573557	-0.076499734	-0.052421118	-0.069494164	-0.013342032	-0.399835721
TCGA-49-AAR4-01A	0.111671217	-0.107273928	0.19586724	0.173760372	-0.023989441	-0.041146347	0.02657653	0.170506168	-0.099816739	-0.081711414	0.031296995	0.02376424	-0.034130073	0.510358675	0.190195734	0.187900671	0.008684336	0.098992643	-0.001367838	-0.092827176	0.045548757	-0.059324948	-0.047063664	-0.252532628
TCGA-49-4488-01A	0.107735709	-0.155089444	0.146421208	0.004562781	0.020405097	-0.009920601	0.114741625	0.120945682	-0.103400799	-0.071591039	-0.03287098	-0.061907264	-0.034613374	0.510358675	0.004967538	0.172767985	-0.07942694	0.004905382	0.01819716	-0.057118398	0.032377518	-0.045105641	-0.062338765	-0.276809346
TCGA-38-4629-01A	0.144209791	-0.175562775	0.15636848	0.049381056	0.023773396	-0.049676195	0.118542202	0.252567606	-0.116768515	0.002501035	-0.08553023	0.023649246	-0.012120278	0.510358675	0.01392589	0.139249469	-0.081974199	0.024333815	-0.060684967	0.011558934	0.062473912	-0.166648922	-0.003641666	-0.259833896
TCGA-49-4487-01A	0.167658931	0.031524896	0.163761226	0.128004203	-0.031918481	-0.074757694	0.049988804	0.149597164	-0.129475	-0.055835473	-0.052106211	0.014613718	-0.027624859	0.510358675	0.134059015	0.175361989	-0.042877047	0.025727418	-0.024139314	-0.022550482	0.03795892	-0.101648792	0.024034801	-0.187368805
TCGA-78-7145-01A	0.149759659	-0.219748595	0.134754249	-0.155399691	0.061284062	-0.018944164	0.075920517	0.190740257	-0.050213754	-0.031856192	-0.070864875	-0.060564381	-0.012362297	0.510358675	-0.112299132	0.146031391	-0.012344486	0.015720195	-0.03637572	-0.041718811	0.033512891	-0.081475649	-0.034822855	-0.313680752
TCGA-44-4112-01A	0.10141138	-0.17394774	0.178443299	-0.042648245	-0.061373406	-0.026338166	0.028851822	0.161599696	-0.038821134	-0.045701331	-0.154154103	0.004975155	-0.017900575	0.510358675	-0.067903267	0.149286928	-0.046239988	-0.001119752	-0.063032851	-0.009000488	0.006622337	-0.10034172	-0.045236535	-0.365884822
TCGA-78-7220-01A	0.100348967	-0.221604435	0.135548399	-0.103533285	-0.165107612	-0.033335449	0.021842017	0.051954087	-0.112842519	-0.080171355	-0.092807189	-0.043995476	-0.052727778	0.510358675	-0.100032607	0.192720766	-0.015742917	-0.001831637	-0.019223566	-0.05942819	-0.030241148	-0.040466701	0.018197965	-0.375650269
TCGA-38-7271-01A	0.192150447	0.117243535	0.220205803	0.205118431	0.091372813	-0.027036469	0.147119226	0.189074223	0.026038074	-0.009943048	-0.03434116	0.03577551	-0.023300073	0.510358675	0.247675184	0.164327148	0.012543218	0.045929802	0.078354762	-0.015609239	0.051958493	-0.064663896	-0.056521723	-0.156155882
TCGA-50-6592-01A	0.163704228	-0.197889795	0.126794743	0.086237258	-0.000279957	-0.055077215	0.080471586	0.20060776	-0.106303868	0.03298418	-0.078288799	0.035874613	-0.016430089	0.510358675	0.029133477	0.149922524	-0.046165275	0.021064488	-0.051186734	0.016199343	0.041388382	-0.192569901	0.020972113	-0.297526695
TCGA-44-2668-01A	0.202708137	-0.218883027	0.164970992	0.067412166	0.000413173	-0.035912589	0.024411142	0.204028582	-0.139027752	0.118232215	-0.109969415	0.031803191	-0.025919275	0.510358675	0.020251058	0.199089249	0.035522298	0.110156442	-0.057194717	0.00040394	0.083133822	-0.070669587	0.022882308	-0.398649265
TCGA-55-6984-01A	0.007119045	-0.154632391	0.163632416	-0.104241466	-0.142865223	0.012636386	0.012295975	0.043022625	-0.071983248	-0.01443356	0.03987746	-0.023820863	-0.041458721	0.510358675	-0.041153406	0.161774272	-0.057325883	-0.000121998	-0.057304958	-0.070343782	-0.00894804	-0.044319818	-0.031069629	-0.337592407
TCGA-86-A4JF-01A	0.229413919	-0.188135306	0.167654611	0.093161947	-0.081740107	-0.033804338	0.009466153	0.145424286	-0.089670732	0.012703587	-0.102601883	-0.023902628	-0.051995493	0.510358675	-0.066838662	0.175355366	-0.03534046	-0.007318731	-0.027774991	-0.038292625	0.024403392	-0.043202891	-0.027321732	-0.279912385
TCGA-05-4397-01A	0.244033292	-0.224464384	0.121852616	-0.079923187	-0.047294647	-0.086756827	0.055528747	0.123584189	-0.121722849	-0.022261149	-0.081060052	-0.115928208	-0.068901391	0.510358675	-0.137147828	0.173283065	-0.040616144	0.006198964	-0.0370529	-0.058239141	-0.022850408	-0.147941017	0.045064419	-0.299443278
TCGA-55-8096-01A	0.034079115	-0.126885373	0.132069271	-0.10404595	-0.053849996	-0.030703488	0.112819094	0.260152991	-0.04097884	-0.043210049	-0.013400844	-5.31E-05	-0.003068903	0.510358675	-0.086626158	0.153761891	-0.026597258	0.041917055	-0.043481991	-0.099964704	0.049064067	-0.074387211	-0.06162541	-0.340056585
TCGA-73-4659-01A	0.091035482	-0.22439363	0.133414315	-0.059219171	-0.033553632	-0.012404861	0.108210045	0.205816544	-0.045565088	0.045888321	-0.042954348	-0.089343899	-0.045292271	0.510358675	-0.142198741	0.150553716	-0.03629462	0.021104312	-0.051032527	-0.048096015	-0.036167738	-0.000382796	0.015564718	-0.348453044
TCGA-55-8089-01A	0.242016971	-0.130638773	0.158430164	0.230625429	0.031262169	-0.05473567	0.080287644	0.237164922	-0.093964529	0.021169479	0.055364132	0.205695233	-0.031681656	0.510358675	0.136701795	0.193768217	0.001920815	0.04324972	-0.036922294	-0.009687065	0.067579756	-0.089697546	0.010060846	-0.258829972
TCGA-55-1592-01A	0.059984174	-0.208162626	0.121251758	-0.123605231	-0.0034034	-0.028792615	0.123953954	0.242500721	-0.059414917	-0.050916746	-0.037027641	-0.120273296	-0.03430545	0.510358675	-0.116574813	0.162093431	-0.014852186	0.030855794	-0.068626781	-0.036611081	-0.018029162	-0.024574702	-0.048282774	-0.255544401
TCGA-78-7160-01A	0.169257703	-0.160918158	0.18122613	0.048571896	-0.002094314	-0.027011412	0.086906807	0.180757943	-0.062045106	-0.02192714	-0.055118397	-0.004761089	-0.041614049	0.510358675	0.085105877	0.184524003	-0.001231931	0.04674399	-0.0431873	-0.001493684	0.040172793	0.015098422	-0.012214249	-0.227525783
TCGA-86-8075-01A	0.191199977	-0.183168658	0.133346088	-0.113918019	-0.071736531	-0.036558152	0.076226128	0.207103215	-0.034189509	-0.015570619	-0.078069558	-0.033054917	0.000408838	0.510358675	-0.104466025	0.163052872	-0.035649138	0.015517946	-0.038344905	-0.089803169	0.052971324	-0.114428586	-0.013434009	-0.29588391
TCGA-49-AAQV-01A	0.140961092	-0.094230802	0.150574045	-0.016002471	-0.038163661	-0.067637516	0.008462366	0.116363083	-0.091930592	-0.014736251	0.023815579	-0.036285453	-0.050504605	0.510358675	-0.001062926	0.17391172	-0.02444134	0.020168444	-0.004582343	-0.124744157	-0.015803835	-0.007159755	-0.039213038	-0.26768276
TCGA-78-7150-01A	0.0651884	-0.241913933	0.112704791	-0.148425731	-0.120585104	-0.000781532	0.026918008	0.114656757	-0.121166166	-0.085737305	-0.105694327	-0.012265677	-0.032297705	0.510358675	-0.110134806	0.164592349	-0.033054133	0.000723824	-0.057212649	0.010548832	-0.002248841	-0.118966849	0.002438327	-0.301907456
TCGA-99-8033-01A	0.177830053	-0.206523169	0.162576401	0.123886274	-0.051825863	-0.053978707	-0.006157337	0.144277307	-0.143084573	-0.004376946	-0.01386723	0.04530599	-0.046429187	0.510358675	-0.024355013	0.172580556	-0.025318672	-0.010571079	-0.061362966	-0.093458765	0.020456594	-0.079664636	0.010439279	-0.347540385
TCGA-50-5935-01A	0.14723687	-0.182137944	0.171246928	0.002901793	0.202774336	-0.011152572	0.086377989	0.174219896	-0.051006453	-0.039905306	-0.048139312	-0.059102112	-0.034598387	0.510358675	0.0171966	0.14589878	-0.013570096	0.039366122	0.000830653	-0.086874199	-0.002186722	-0.035398938	-0.083201485	-0.228620973
TCGA-64-1677-01A	0.144413478	-0.064313225	0.162513608	0.052072507	-0.106228083	-0.063774786	0.030644562	0.093461888	-0.157477986	-0.096781566	-0.045931753	-0.005520048	-0.064630364	0.510358675	0.040177735	0.194687852	-0.030829368	0.002892164	-0.016291614	-0.052269457	-0.008278232	-0.172002559	-0.011032289	-0.29853062
TCGA-78-7148-01A	0.136736625	-0.21968853	0.153014443	-0.005222697	-0.071528251	-0.054770483	0.036380086	0.089841369	-0.087766066	-0.067707206	-0.011149414	-0.058016399	-0.053294795	0.510358675	-0.003229278	0.180001869	-0.026504173	0.012021926	-0.04907457	-0.040937243	-0.021758248	-0.036154982	-0.053608619	-0.278087068
TCGA-86-7714-01A	0.108403964	-0.16643998	0.157718543	-0.041599176	0.044764529	-0.016112675	0.150317539	0.177382598	-0.019067799	-0.029526243	-0.068143894	-0.049333723	-0.039501008	0.510358675	-0.045865919	0.151042319	0.013576609	0.018782945	-0.010671598	-0.048538948	-0.051971837	-0.011855612	-0.074587199	-0.376197864
TCGA-50-5044-01A	0.175953583	-0.197415864	0.170890368	0.058844423	0.076707246	-0.036527904	0.064025066	0.112840237	-0.111802375	0.012427234	-0.000255411	0.02908034	0.017007528	0.510358675	-0.011943244	0.1565819	-0.086943844	-0.001372263	-0.059171731	-0.033190335	0.072147921	-0.155775917	-0.027129872	-0.187186274
TCGA-55-8512-01A	0.058579058	-0.243512547	0.133724444	-0.065376435	-0.09195557	0.002159459	0.055341727	0.1046725	-0.083399735	0.084603923	0.125356252	-0.099142746	-0.000518047	0.510358675	-0.138049104	0.155364056	0.045986275	0.026773838	-0.077741538	-0.104622044	0.004313016	-0.031006114	-0.11160345	-0.447932828
TCGA-55-8090-01A	0.085013324	-0.209904616	0.153464937	-0.068071097	-0.067845483	-0.037055576	0.100643932	0.143744287	-0.043147155	-0.012403731	0.046975184	-0.045878986	-0.018747898	0.510358675	-0.064492151	0.172948194	-0.013351463	0.025819202	-0.009642548	-0.061564621	-0.0031615	-0.112912647	-0.057996674	-0.321803413
TCGA-62-A46P-01A	0.085714378	-0.221991396	0.134367455	-0.056032969	-0.077313186	-0.058022046	0.055973402	0.065386141	-0.078113643	-0.039190173	-0.022723892	-0.062323379	-0.021252241	0.510358675	-0.105672663	0.13805502	-0.033133831	0.034767158	-0.042736841	-0.109636372	-0.054807402	0.042864762	-0.086810196	-0.358035959
TCGA-78-7154-01A	0.083283969	-0.210886013	0.118930883	-0.09769794	-0.116000869	-0.035263768	0.010754777	0.119876256	-0.027088609	-0.030681877	-0.095856711	-0.111932765	-0.034332444	0.510358675	-0.06332826	0.17245857	-0.028872608	-0.008022204	-0.073446176	0.015396189	0.024182101	-0.180956779	0.009774499	-0.372455964
TCGA-78-7147-01A	0.228019503	-0.18255146	0.128435123	-0.049789361	-0.097436476	-0.036732668	0.024104391	0.120294341	-0.066399491	-0.098373114	0.073610156	-0.086286077	-0.035805959	0.510358675	-0.039060712	0.155073557	-0.022739959	-0.014290893	-0.030524506	-0.109854939	-0.012703987	-0.03545773	-0.021114428	-0.299899608
TCGA-MP-A4TK-01A	0.053257823	-0.083965677	0.165428398	0.018572128	0.024852275	-0.039528041	0.111413413	0.254672111	-0.097852329	-0.071370021	-0.137103974	-0.024613704	0.00132877	0.510358675	-0.028600289	0.156254193	-0.052169394	0.012078083	-0.011164344	-0.079078857	0.023905233	-0.054487467	-0.051773501	-0.277083143
TCGA-44-7669-01A	0.147165369	-0.138401494	0.147220268	-0.021124868	-0.113213992	-0.011427547	0.008364945	0.16400973	-0.009790876	-0.052605455	-0.018760306	-0.039700326	-0.04046851	0.510358675	-0.048514237	0.183730679	-0.030061715	0.042845843	-0.060750587	-0.102420826	-0.037604086	-0.205891965	0.021394178	-0.309026193
TCGA-44-7661-01A	0.183244601	-0.172800031	0.133701894	-0.062728471	0.151345515	-0.02742775	0.093062042	0.190288474	-0.078601126	0.035104324	-0.063459526	0.016911267	-0.019752649	0.510358675	0.009258873	0.188840554	-0.039246125	0.052293855	-0.038362425	-0.019556681	0.06591453	-0.118351935	-0.027568978	-0.165099936
TCGA-J2-A4AD-01A	-0.025249757	-0.216993102	0.119303585	-0.19726162	-0.200192365	-0.043377241	0.003239564	0.097401915	-0.128318261	-0.100620788	0.011925612	-0.103408644	0.003901677	0.510358675	-0.200336542	0.170854275	-0.015046178	0.032390269	-0.090251037	-0.068503625	-0.028723906	-0.106682178	-0.031111318	-0.428128137
TCGA-95-7043-01A	-0.073066597	-0.151823543	0.127469949	-0.140192098	-0.1448434	-0.050859373	0.024252564	0.088749414	-0.151304977	-0.077074908	-0.083887196	-0.087600046	-0.038359602	0.510358675	-0.140308171	0.170437499	-0.062229475	-0.003433647	-0.047297817	-0.078979772	-0.11414321	-0.022277885	-0.042107488	-0.401295975
TCGA-44-6779-01A	0.153207825	-0.211783856	0.153970326	0.185725394	-0.080154634	-0.032230004	0.024886855	0.151813579	-0.027922067	0.007641833	0.036159157	0.067729944	-0.037852377	0.510358675	0.082851487	0.179791957	0.01170719	0.027479213	-0.055702698	-0.063508062	-0.016786066	-0.028176586	-0.023388845	-0.154330565
TCGA-49-6742-01A	0.126602822	-0.243086664	0.151491316	-0.074105792	-0.119098176	-0.002167657	0.012616446	0.084614402	-0.095368461	-0.015116302	-0.010454295	-0.055641872	-0.072848857	0.510358675	-0.154832399	0.148200927	-0.040417939	-0.008177762	-0.090215269	-0.037177026	-0.005458612	0.030049038	-0.012098297	-0.400474582
TCGA-50-5051-01A	0.223271149	-0.132919695	0.126474601	-0.095030785	-0.120465082	-0.009912753	0.072850286	0.066767332	-0.000613316	-0.035634722	0.01230802	-0.051779773	-0.028154865	0.510358675	-0.101330488	0.151365639	-0.029365046	0.034640804	-0.04562981	-0.076108205	-0.036544395	-0.049926188	0.001306445	-0.354659122
TCGA-55-8299-01A	0.217452845	-0.135361715	0.15513452	0.16134558	0.058010952	-0.030597726	0.094645997	0.167092417	-0.024371158	0.076076657	-0.045171888	0.052463793	-0.018044742	0.510358675	0.107598232	0.17616113	-0.01835811	0.049523656	-0.004482296	-0.034007842	0.054222423	-0.034265903	-0.029843451	-0.249429588
TCGA-97-8176-01A	0.036711962	-0.213338997	0.131448282	-0.126523175	-0.185913707	-0.033605327	0.050684716	0.137816897	-0.115209367	0.032172762	-0.00225779	-0.065159468	-0.046035627	0.510358675	-0.136425	0.143362588	-0.038618396	0.010356886	-0.089338921	-0.098551238	-0.057314512	-0.061085035	-0.012643862	-0.341151775
TCGA-55-7816-01A	0.069587393	-0.237422899	0.140785199	0.028978646	0.085572897	-0.006263351	0.076036877	0.226882371	-0.045319024	0.015932502	-0.148454657	-0.069849936	-0.007011655	0.510358675	-0.027678208	0.167002033	0.017832363	0.11200688	-0.068861426	-0.011613414	0.03050014	0.000814675	-0.056237639	-0.352651273
TCGA-55-6970-01A	0.190411298	-0.147193848	0.165029256	-0.023829216	-0.051872831	-0.039134464	0.039304879	0.156966173	-0.090055584	-0.017728082	-0.04464661	-0.024596407	-0.063839945	0.510358675	0.014255931	0.180184108	-0.016174881	0.041016741	-0.048055554	0.014668754	-0.004541013	0.037038888	-0.049391975	-0.284475678
TCGA-50-5939-01A	0.080886268	-0.138190857	0.144420792	-0.061424974	-0.033874599	-0.036055472	0.110520029	0.186635277	-0.065373485	0.019667361	0.094126775	-0.012172796	-0.014785809	0.510358675	-0.077248299	0.153433829	-0.026658189	0.004218894	-0.074632365	-0.023468454	0.016704744	-0.038112378	-0.027610322	-0.275805421
TCGA-05-4434-01A	0.214425216	-0.114356958	0.140229643	0.031017197	0.0594823	-0.04979185	0.125109865	0.210114643	-0.026339582	-0.009826658	0.016907339	0.018603356	-0.036557712	0.510358675	0.039730822	0.159499796	-0.013370505	0.04871165	-0.033929268	-0.050306522	0.026532486	-0.09950787	-0.020448254	-0.246874144
TCGA-86-8359-01A	0.089689908	-0.231690834	0.154323216	0.110303654	-0.213849959	-0.019958854	0.030864081	0.035197778	-0.093729519	0.056330935	0.001022004	0.056707634	-0.022537704	0.510358675	0.092042274	0.133361107	-0.030197473	0.01285109	0.012367029	-0.015461597	0.020271396	0.009014234	-0.03453636	-0.202701469
TCGA-62-8398-01A	0.203637797	-0.218207175	0.130425731	-0.065860303	-0.125610697	-0.01823082	0.051429459	0.120355784	-0.073428705	0.013152031	0.040314085	0.026614758	-0.03998141	0.510358675	-0.069256573	0.159219683	-0.045294208	0.02301296	-0.088026683	-0.034085128	-0.009771803	-0.006884929	-0.032562184	-0.251437437
TCGA-L9-A50W-01A	0.056508862	-0.127589084	0.170409109	-0.024623614	-0.089606026	0.035334918	0.104932821	0.110349773	-0.024435081	-0.033776972	-0.025337453	-0.0885954	-0.022590579	0.510358675	-0.065189611	0.141475233	0.001133583	0.013024297	0.03269895	-0.122874536	-0.021844251	-0.028706562	-0.138311496	-0.281098841
TCGA-55-A4DF-01A	0.235525461	-0.088701198	0.154445654	0.051203613	-0.101638165	-0.01416301	0.006916196	0.175810816	-0.147812724	-0.079756513	-0.115253117	-0.074605873	-0.04167639	0.510358675	0.044764646	0.213039983	0.035988655	0.045472588	-0.012501049	-0.061315491	0.008723967	-0.154872245	0.030551067	-0.325727845
TCGA-91-8497-01A	0.049428774	0.017351446	0.172565227	0.057447468	0.199896894	-0.007953609	0.168237622	0.228848703	0.136880282	-0.021033988	0.013637245	-0.05440315	-0.025668106	0.510358675	0.062714999	0.152863262	0.010104368	0.063869612	0.066098	-0.08536029	0.004925749	0.090388564	-0.114254114	-0.25864744
TCGA-50-5931-01A	0.116062201	-0.165386023	0.143454116	-0.144216398	-0.197562411	-0.031302164	-0.077284144	0.014549385	-0.136422946	-0.08551489	-0.057732922	-0.057427507	0.003888665	0.510358675	-0.159841959	0.178114062	-0.029206942	0.016594223	-0.022901651	-0.034632307	-0.020934998	-0.228512214	0.03104433	-0.370448115
TCGA-MP-A4TI-01A	0.236559112	-0.160868655	0.157175803	0.182453231	0.1485352	-0.03958486	0.113132829	0.225670162	-0.06075727	0.033728992	-0.026426961	0.091648947	-0.004842494	0.510358675	0.135177781	0.211919673	-0.01947156	0.060529656	-0.030612672	-0.046444963	0.078661375	-0.049924048	-0.027812567	-0.065711417
TCGA-49-4505-01A	0.18603517	-0.126025092	0.182846506	0.061794866	0.055707045	-0.018301434	0.136245833	0.183301786	0.012907589	-0.013043945	-0.034583161	-0.002297587	-0.032599083	0.510358675	0.040122183	0.145921091	-0.058831999	0.007904631	-0.007626497	-0.064575172	0.043547895	-0.054767388	-0.10208093	-0.2293511
TCGA-62-A46Y-01A	0.178324164	-0.158226108	0.146279604	-0.034249642	-0.020909213	-0.021497751	0.121895848	0.194793134	-0.057388825	2.34E-05	-0.039705526	-0.099733232	-0.040528719	0.510358675	-0.006169452	0.172762733	0.003346903	0.012846843	-0.021435703	-0.089612035	0.005707053	0.001253144	-0.062293203	-0.295062517
TCGA-44-A4SU-01A	0.125693235	-0.056486476	0.153985334	-0.088823804	-0.108662404	-0.033846547	0.095073926	0.085009342	-0.062506673	-0.060241002	-0.012373889	-0.038317398	-0.01492808	0.510358675	-0.032526094	0.174683526	-0.005845037	0.061345005	0.047757597	-0.129959071	-0.021152145	-0.120015687	-0.106948602	-0.261476682
TCGA-49-4490-01A	0.072001299	-0.184893006	0.144278489	-0.0584224	-0.09701974	-0.036348996	0.046180202	0.110584599	-0.109022904	-0.043456752	-0.021630626	-0.069396824	-0.004499722	0.510358675	-0.071853518	0.143589855	-0.052789741	0.011608236	-0.041344422	-0.139064101	0.006021673	-0.04216188	-0.092824989	-0.30866113
TCGA-86-6562-01A	0.063983237	-0.186461848	0.136316296	-0.078362955	-0.061434182	-0.032199529	0.079047879	0.152536566	-0.043669712	-0.011359172	-0.056184316	-0.067758948	-0.030575949	0.510358675	-0.09695663	0.168732392	-0.02237116	0.030877934	-0.020578065	-0.024485081	-0.009251932	-0.011460214	-0.036053749	-0.372364698
TCGA-55-8620-01A	0.039821013	-0.115717626	0.127710669	-0.026401677	-0.168978597	-0.016427587	0.04866822	0.090854991	-0.054794953	-0.09351248	0.095877123	-0.077726425	-0.000879273	0.510358675	-0.042845149	0.197362192	-0.011685988	-0.001640278	0.005288155	-0.077317983	-0.038645942	-0.151581401	0.011955885	-0.299990873
TCGA-50-6594-01A	0.006678734	-0.219491401	0.130962096	-0.103379136	-0.072847503	-0.010957998	-0.003650019	0.114975234	-0.140117962	-0.086827112	-0.076975304	0.02358365	0.015691743	0.510358675	-0.057084152	0.167308639	-0.058265363	0.027534436	-0.050421443	-0.007782959	0.053922062	0.042193769	-0.074312727	-0.278725929
TCGA-38-4631-01A	0.060234235	-0.17191338	0.140458452	-0.048347649	-0.128922882	-0.052613605	0.004320155	0.102051005	-0.132969268	0.018023772	-0.115005364	-0.027318672	-0.061788363	0.510358675	-0.079623368	0.158907706	-0.096366171	-0.017616422	-0.086912669	-0.050738194	-0.037057026	-0.252333749	-0.052158337	-0.361504061
TCGA-55-7907-01A	0.024086305	-0.168223777	0.155955556	0.036946953	-0.094069032	-0.044416639	0.077569901	0.151914099	-0.08864203	-0.073603584	-0.035001605	0.012863498	-0.041091982	0.510358675	0.064745308	0.174321807	0.022638359	0.029568128	0.005408849	-0.08096303	0.033272881	-0.208377144	-0.032774782	-0.240668066
TCGA-73-A9RS-01A	0.062409279	-0.219417086	0.152026377	-0.093471717	-0.208529041	-0.064363334	-0.049772347	0.040531172	-0.093579237	-0.108740722	0.008209059	-0.08589149	-0.048913209	0.510358675	-0.081441623	0.193720435	-0.027120973	-0.00145673	-0.056692896	0.03438376	-0.078696925	0.043428117	-0.003945843	-0.33531076
TCGA-MP-A4TJ-01A	0.229330281	0.008355304	0.188783962	0.204060448	-0.011691148	-0.024060396	0.09194759	0.18677921	-0.068622864	0.054491983	0.044251281	0.080064927	-0.041171118	0.510358675	0.202649771	0.215636179	0.037027078	0.043036992	0.016202748	-0.019735273	0.088155627	-0.040271977	-0.041498295	-0.195765264
TCGA-MP-A4TF-01A	0.142174665	-0.21522269	0.17705927	-0.031153324	-0.173828939	-0.036715567	-0.045082572	0.069181014	-0.138655589	-0.07173084	-0.016641777	0.01178792	-0.009963912	0.510358675	-0.094616297	0.196810841	-0.005856026	-0.001040427	-0.062091986	-0.03875327	-0.070110337	-0.063358756	-0.056328281	-0.340056585
TCGA-50-6593-01A	0.021764139	-0.207269329	0.120712128	-0.113375449	-0.042653987	-0.02229185	0.121029935	0.245743702	-0.031131105	0.000303361	-0.07004056	-0.057972381	-0.011635008	0.510358675	-0.112246548	0.150868976	-0.059325208	0.017813612	-0.022952082	-0.069194467	0.004012316	-0.028859855	-0.068500429	-0.283471753
TCGA-78-7542-01A	0.23522665	-0.219957798	0.137967115	-0.054492669	-0.104607104	-0.05532053	0.003553421	0.077992918	-0.146429508	-0.084210044	-0.00925703	0.001642466	-0.017615819	0.510358675	-0.068653221	0.175860216	-0.010296248	0.006809739	-0.100630126	-0.020441607	-0.011684785	-0.0697949	-0.010278966	-0.256548325
TCGA-78-8660-01A	0.180463728	-0.159076285	0.154525417	0.138657084	-0.033278966	-0.047855849	0.110161387	0.176048665	-0.105286575	-0.033603756	-0.071376221	0.0515402	-0.02780128	0.510358675	0.043709169	0.162204419	-0.028360275	0.025549774	0.010004177	-0.082649428	0.018194302	-0.064267403	-0.034729798	-0.203157799
TCGA-50-7109-01A	0.22348774	-0.140118961	0.159911419	0.047714253	-0.183289251	-0.032119968	0.037198409	0.105915619	-0.089605212	-0.023830794	0.01664463	0.007569135	-0.035830827	0.510358675	0.011256096	0.172466396	-0.012302942	0.033996714	-0.032742521	0.005443661	-0.024432635	0.020393549	0.014448125	-0.305740622
TCGA-MP-A4TD-01A	-0.00729761	-0.111218246	0.165583699	0.001025892	-0.090420097	-0.035865004	0.072570106	0.150240742	-0.030563878	-0.0510509	0.023728471	-0.053688817	0.000242904	0.510358675	-0.030951255	0.134202899	-0.024861985	0.056936052	-0.042345906	-0.051379083	0.006672115	-0.036277994	-0.053696143	-0.310668979
TCGA-05-4396-01A	0.058390134	-0.223529612	0.114876746	-0.139933566	-0.129602311	-0.031803966	-0.002332814	0.056216645	-0.074167474	-0.085304233	-0.020653053	-0.110172964	-0.054486047	0.510358675	-0.099079294	0.170773965	0.026317772	0.031380162	-0.033408489	0.00793089	-0.066348095	0.026248378	-0.045031015	-0.328648353
TCGA-4B-A93V-01A	0.022093376	-0.104608678	0.157220315	0.052700202	-0.191566251	-0.027143929	0.019523937	0.085352975	-0.108588432	-0.039343352	0.002861487	0.068133755	-0.024251212	0.510358675	-0.037979146	0.137827725	-0.016159704	0.03153076	-0.035017106	-0.030970731	-0.042151105	-0.048464245	-0.010638839	-0.323446199
TCGA-78-7161-01A	0.105220217	-0.194563191	0.17281513	-0.091998906	-0.205192096	-0.024165878	-0.020673415	0.079082787	-0.080528939	-0.036097361	0.077309868	-0.05585303	-0.005592651	0.510358675	-0.109761134	0.187619648	-0.026475605	0.078972924	-0.048234004	-0.037762678	-0.01063117	0.045637296	-0.038204334	-0.375102674
TCGA-50-5930-01A	0.092108473	-0.107777911	0.164342641	0.055857156	-0.090213979	-0.041001635	0.052855484	0.15455571	-0.095099185	-0.053085893	0.000985949	0.004163263	-0.021707738	0.510358675	-0.004789503	0.149005059	-0.042127145	0.014730938	-0.031487269	-0.033531609	-0.004707327	-0.003596165	-0.068534403	-0.327005567
TCGA-73-4676-01A	0.02169468	-0.172267742	0.140001671	-0.14661804	-0.110619907	-0.043241367	0.072464265	0.193880913	-0.028264485	-0.005299542	-0.133713457	-0.08922295	-0.048170321	0.510358675	-0.123062345	0.129636009	-0.072045799	-0.012314475	-0.042924961	-0.055575586	0.009264225	-0.086286523	0.017608971	-0.372364698
TCGA-05-5429-01A	-0.088245839	-0.213051312	0.127817463	-0.121619442	-0.084361304	-0.000250359	0.027109455	0.055103535	-0.045222136	-0.087140255	0.03752519	-0.041798013	-0.04364633	0.510358675	-0.106422544	0.130454056	-0.076162252	-0.0471022	-0.103857119	-0.02855648	-0.021382887	-0.163386455	-0.027051821	-0.407867117
TCGA-05-4418-01A	0.181082182	-0.118116954	0.153604533	0.041684292	-0.027865351	-0.028584912	0.057792499	0.153253539	-0.092985539	-0.050358455	0.021054673	0.008860854	-0.065836732	0.510358675	0.038168238	0.161639302	-0.042413441	-0.018742216	-0.058825539	-0.031414391	-0.001892395	-0.00966054	-0.060444511	-0.19430501
TCGA-49-4507-01A	0.105947826	-0.167634224	0.164385097	0.201585834	-0.154703803	-0.068580219	0.039472343	0.107145183	-0.084110207	-0.017496645	0.036638942	0.04031333	-0.023123328	0.510358675	0.070357562	0.184890126	-0.069267806	-0.026007499	-0.06502371	-0.017713681	0.01063019	-0.081287529	-0.001899541	-0.233914393
TCGA-49-AAR9-01A	0.058917622	-0.26682015	0.148139114	-0.098446377	-0.166398036	-0.045743516	-0.009448065	0.055683516	-0.129975956	-0.059715062	-0.038303516	-0.044050145	-0.006999781	0.510358675	-0.159082123	0.114092477	-0.068873613	-0.000643166	-0.004709348	-0.034181206	0.003043245	-0.242503136	0.008720785	-0.388244958
TCGA-78-7166-01A	0.055402525	-0.183945609	0.146333399	-0.001010394	-0.10908344	-0.062196966	0.018600281	0.058196734	-0.132566561	-0.085210307	-0.002447848	-0.010267157	-0.050745233	0.510358675	-0.083718097	0.162692865	-0.030019156	-0.0032681	-0.06350993	-0.105816449	-0.055709497	0.054045599	-0.046650343	-0.321620882
TCGA-50-5936-01A	0.091720466	-0.210273531	0.133110684	-0.116466342	0.012416392	-0.028852894	0.056160818	0.189683479	-0.065796701	-0.006560266	-0.035389691	-0.054235598	-0.018405585	0.510358675	-0.076615097	0.157422742	0.015616919	0.004188297	-0.034453394	-0.030474979	-0.05076201	-0.136210444	-0.033109271	-0.21657388
TCGA-50-5072-01A	0.16200288	-0.216974529	0.125533716	-0.113530484	-0.105330766	-0.045096297	0.049877524	0.150415526	-0.089076843	-0.020226173	-0.039692466	-0.052599825	-0.042787006	0.510358675	-0.102923412	0.159066655	-0.055691926	-0.007773306	-0.077443239	-0.027824926	0.003057956	-0.043741246	0.033567749	-0.305466825
TCGA-05-4402-01A	0.185502722	-0.160130195	0.113981559	-0.104091249	-0.050133765	-0.050675935	0.092758689	0.215811454	-0.078771923	-0.064676391	-0.032922163	-0.068130958	-0.041891308	0.510358675	-0.078031432	0.157830364	-0.052347012	0.002529726	-0.043432823	-0.054640271	-0.025920473	-0.017571976	-0.047667794	-0.305375559
TCGA-78-7536-01A	0.056288136	-0.161325801	0.119480081	-0.031357865	-0.177661581	-0.022764826	-0.044663211	0.086606037	-0.16609393	-0.068781657	-0.052611558	-0.07927635	-0.049319444	0.510358675	-0.073673608	0.205598167	-0.002838649	0.021758423	-0.026321848	-0.030151076	-0.053150888	-0.115482201	0.035595861	-0.302911381
TCGA-55-6979-01A	0.24806979	-0.088923685	0.154560856	0.085620505	-0.025867481	-0.048756197	0.076429341	0.22571107	-0.057245087	0.000784792	-0.08660285	0.038298326	-0.02130872	0.510358675	0.098661247	0.169467563	-0.03091625	0.049020233	0.029795454	-0.07247401	0.055739017	-0.090332448	-0.022490958	-0.194487542
TCGA-71-8520-01A	0.15406636	-0.225341735	0.114214822	-0.138668914	-0.046830702	-0.028130645	0.027223294	0.144622177	-0.103771622	-0.003857074	-0.035678556	-0.046604376	-0.003585235	0.510358675	-0.157743615	0.151437704	-0.039956873	0.01706601	0.025221057	-0.123857302	-0.00708913	0.02960158	-0.069812763	-0.302455052
TCGA-L9-A443-01A	0.058507468	-0.198571324	0.181874522	0.031331353	-0.141661375	-0.018210315	0.028501812	0.141988335	-0.085774417	-0.016728078	-0.1100602	-0.025307406	-0.042929876	0.510358675	-0.036705785	0.104771505	-0.005334866	0.051606155	0.025564638	-0.095350022	0.03062745	0.019108552	-0.076443339	-0.343707219
TCGA-50-6595-01A	0.228300563	-0.22952847	0.129117695	0.007721024	-0.056524647	-0.052202767	0.047482274	0.181259621	-0.158435607	0.012326672	-0.023729186	0.034695692	-0.001452862	0.510358675	-0.069280679	0.150032296	-0.050344983	-0.008376826	-0.066107649	0.013438079	0.033895316	-0.191504114	0.010543385	-0.268960482
TCGA-55-7914-01A	0.09846257	-0.071417758	0.157458576	-0.039860894	-0.144176779	0.002106277	-0.01438602	0.145431289	-0.112071994	-0.044487602	-0.089412572	-0.051991813	-0.006349392	0.510358675	0.045874427	0.180759752	0.034684724	0.014562949	0.029428816	-0.070669295	0.034331842	-0.106488842	-0.050082755	-0.326366706
TCGA-78-7158-01A	0.04347646	-0.168937727	0.167626195	-0.119221539	0.002540904	-0.002697711	0.01689674	0.112782437	-0.066080428	-0.092077186	-0.120689126	-0.0905123	-0.033670507	0.510358675	-0.109192736	0.172467367	0.010199567	0.004968364	-0.012412289	-0.102578301	-0.033785331	0.018851367	-0.076353194	-0.33531076
TCGA-55-6978-01A	0.243165864	-0.185524907	0.164491219	0.184203227	0.032575597	-0.049341669	0.047944798	0.230096743	-0.121781742	-0.019660665	-0.028365085	0.036346918	-0.011772834	0.510358675	0.130192095	0.193839535	-0.016783241	0.049607728	-0.034484685	0.023546985	0.079079181	-0.166679006	-0.005445158	-0.203614128
TCGA-78-7146-01A	0.074426645	-0.20016879	0.121072897	-0.085905445	-0.042002	-0.043820807	0.022525786	0.140930685	-0.142192379	-0.091326661	-0.127720686	-0.040850413	-0.028690976	0.510358675	-0.103624031	0.188258392	-0.025891873	-0.00982877	-0.078820671	-0.016594134	-0.020205103	-0.010481223	0.005316835	-0.328100758
TCGA-55-6712-01A	0.198031922	-0.138415813	0.179186962	0.12751634	0.074183217	-0.053827847	0.07403347	0.20987201	-0.056469804	-0.057887229	-0.084958209	0.035164136	-0.038686177	0.510358675	0.08740107	0.170957936	0.006634078	0.027433286	-0.022843956	-0.080775169	0.018534861	-0.108605727	-0.029382882	-0.21766907
TCGA-MP-A4T7-01A	0.123634544	-0.227860595	0.161228209	-0.039765893	-0.000404806	-0.037185943	0.061423479	0.129834874	-0.103620304	-0.027631623	0.05555833	-0.010781037	-0.059219955	0.510358675	-0.070522425	0.171875572	-0.040366151	0.024040316	-0.055309333	-0.040726623	0.016419793	0.037714079	-0.08175921	-0.330291138
TCGA-97-8174-01A	0.181226748	-0.183963757	0.176772456	0.011053566	0.054468401	-0.031049642	0.070483714	0.149028102	-0.020534494	-0.026184686	-0.067404748	-0.048933771	-0.014171407	0.510358675	0.011172485	0.18303421	0.038724513	0.077196183	-0.034879898	-0.007431237	0.020465636	0.067005709	-0.083152488	-0.278725929
TCGA-MP-A4T8-01A	-0.039845976	-0.207018664	0.151018696	-0.07686269	-0.071544683	-0.067880707	-0.040017239	0.083023336	-0.136692825	-0.064781003	0.005068059	-0.051655007	-0.024360201	0.510358675	-0.133789906	0.157921631	-0.03005499	0.054471764	-0.072267369	-0.011349053	-0.046484397	0.014673135	-0.044334441	-0.311216574
TCGA-55-8092-01A	0.100096284	-0.065315965	0.160711034	0.104410354	-0.134128006	-0.053039386	0.035375452	0.102142156	-0.135843333	-0.102129371	-0.008922111	0.035857151	-0.041237506	0.510358675	0.039731642	0.177321106	0.007948957	0.025424284	-0.057521742	0.068164516	0.002381752	-0.119080746	-0.062592444	-0.246417815
TCGA-62-8394-01A	0.243549969	-0.18848696	0.111266936	-0.061473751	-0.08426234	-0.056724908	0.029469752	0.12667796	-0.116960607	-0.070469902	-0.056245481	-0.069531146	-0.007857007	0.510358675	-0.072363945	0.197244571	-0.053543854	-0.005154075	-0.032097048	-0.105497191	0.01121775	0.061893047	-0.026562758	-0.297070366
TCGA-86-8055-01A	0.118829469	-0.150318564	0.112543508	-0.081129015	0.01913888	-0.027233523	0.070914049	0.245593377	-0.055211965	-0.030969092	-0.085271533	-0.016315546	0.008236029	0.510358675	-0.082971618	0.151380867	-0.018535589	0.04137262	-0.037287802	-0.041889611	0.023629538	-0.093635121	-0.022098325	-0.275257826
TCGA-05-4250-01A	0.173513428	-0.223679262	0.173363366	0.05524735	-0.033932809	-0.027833695	0.053766972	0.179533482	-0.088085896	-0.027334014	0.032440504	0.017905293	-0.037731862	0.510358675	0.044354286	0.166840406	-0.060185306	0.042893442	-0.028440493	-0.039695408	0.061222633	-0.037361252	-0.032029133	-0.329104682
TCGA-50-6591-01A	-0.126953101	-0.15729001	0.114587125	-0.176193774	-0.281711254	-0.056888128	-0.041270384	-0.018290077	-0.209513196	-0.161918959	-0.099892329	-0.08116227	0.032028444	0.510358675	-0.130155597	0.21788096	0.043597629	0.094841124	-0.005706939	-0.013671718	-0.060241327	-0.185459219	0.088453814	-0.438258647
TCGA-55-6975-01A	0.056279694	-0.186866896	0.116383094	-0.116745245	-0.016646385	-0.056452586	0.022225003	0.130330643	-0.082010542	-0.041879815	-0.074710106	-0.02599727	-0.002748759	0.510358675	-0.094626624	0.164048499	-0.03127407	0.026211614	-0.07484133	0.001713973	-0.013730225	-0.086492019	0.000366569	-0.30336771
TCGA-86-A4D0-01A	0.036300248	-0.168054517	0.13170687	-0.022094977	-0.152169432	-0.038526883	-0.018157642	0.078871931	-0.123289918	-0.13844574	0.019136441	-0.006703426	-0.042673229	0.510358675	-0.047305617	0.184565159	-0.027212082	0.042098991	-0.059010306	-0.075394505	-0.06570707	-0.230970457	0.045506539	-0.262845669
TCGA-55-A490-01A	-0.079634112	-0.195242283	0.150458108	-0.076134848	-0.051630251	-0.027169009	0.066369799	0.187891251	-0.131715258	-0.071897692	-0.065723422	-0.070793938	-0.001575073	0.510358675	-0.054602805	0.130922846	-0.043000306	0.024183861	-0.034651476	-0.107046737	-0.021754067	0.156738189	-0.057848866	-0.216665146
TCGA-44-2666-01A	0.159476057	-0.187476931	0.14942706	-0.129324601	-0.04942626	0.022497928	0.074827076	0.103985368	0.078403878	-0.064358122	-0.027110287	-0.077947038	-0.024504767	0.510358675	-0.064360967	0.155899107	0.006754145	0.016828774	-0.031623913	-0.048715822	0.016964129	0.013214911	-0.048806519	-0.384411792
TCGA-05-4415-01A	0.185342631	-0.201018032	0.112139216	-0.045275036	-0.144477606	-0.027510929	-0.004075283	0.071739092	-0.154934891	-0.054333523	-0.023410069	0.035835087	-0.020116726	0.510358675	-0.074336312	0.178141789	-0.004132596	0.05788688	-0.135389078	-0.014517446	0.015336501	-0.195370054	0.049568176	-0.331933924
TCGA-95-7562-01A	0.185818916	-0.178782485	0.145360458	-0.080872392	-0.149370522	-0.075437309	0.005156164	0.1424114	-0.13327724	-0.033468409	-0.045845422	-0.013126442	-0.035438503	0.510358675	-0.048910639	0.167183927	-0.03780895	0.061609133	-0.005706333	-0.103342799	-0.005628396	-0.202974971	0.007542835	-0.266770101
TCGA-MP-A4TC-01A	0.122712846	-0.237726807	0.144882942	0.03626138	-0.104622706	-0.073316418	0.062932465	0.202136847	-0.096548631	-0.03072395	-0.043580797	0.021915915	-0.013651616	0.510358675	-0.052107032	0.151921357	-0.05495316	0.037943403	-0.046228999	-0.054648108	0.044459188	-0.049237049	-0.039034479	-0.228803505
TCGA-64-5775-01A	-0.065197399	-0.228330712	0.155021337	-0.161125254	-0.063970174	-0.038890264	0.049411971	0.188190618	-0.152644908	-0.010350596	-0.071754507	-0.081700759	0.019647566	0.510358675	-0.139720802	0.175494469	-0.072010129	0.036191306	-0.091517369	-0.097358297	0.057658046	-0.209999128	0.002258815	-0.340056585
TCGA-L9-A5IP-01A	-0.05546904	-0.209292785	0.159398953	-0.039796672	-0.247778872	-0.0111103	-0.025850013	0.053350483	-0.079330046	0.099509871	-0.01619707	0.019831422	-0.06816557	0.510358675	-0.120410571	0.16649305	-0.040854999	-0.016599453	-0.087794518	-0.080600316	-0.059736444	-0.070568934	-0.051854342	-0.28155517
TCGA-73-4677-01A	0.04789696	-0.18826326	0.179334038	-0.017898082	-0.004564916	-0.024976364	0.117147732	0.153536009	-0.021201522	-0.0186465	-0.020650752	-0.073888967	-0.046220049	0.510358675	-0.022173127	0.176655097	-0.014896642	0.043007883	-0.044784984	-0.012673216	0.003286388	0.087857473	-0.101143825	-0.282924158
TCGA-93-A4JO-01A	0.184866049	-0.101854651	0.178346409	0.087665805	-0.095417234	-0.057819702	0.101322089	0.156237872	-0.078433235	-0.015514459	0.026707861	0.021033293	-0.032391734	0.510358675	0.05373651	0.166483558	0.009977595	0.019784166	0.003234694	-0.055717803	-0.00590666	-0.063269122	-0.089899924	-0.259468833
TCGA-50-6673-01A	0.070291426	-0.158612142	0.122369668	-0.136425119	0.031469541	-0.027277322	0.078360091	0.192059385	-0.094615138	-0.025288969	-0.080828617	-0.056758525	-0.013371495	0.510358675	-0.050460592	0.148031065	-0.034718937	0.01944603	0.00797607	-0.024417004	0.036525588	-0.055302022	-0.071796119	-0.304736698
TCGA-86-8672-01A	0.076450824	-0.198778783	0.163305177	0.114213552	-0.09726137	-0.065429855	0.029705047	0.159453583	-0.128237431	-0.077827049	-0.018542867	0.032735466	-0.031099005	0.510358675	0.001145134	0.155170847	-0.071154958	0.026875388	-0.056099672	0.003479307	-0.006800791	-0.079692251	-0.020538769	-0.160810441
TCGA-97-7938-01A	0.047221087	-0.158969198	0.194478563	-0.046160282	-0.039380277	-0.010703293	0.070113003	0.171190089	-0.01665833	-0.053354654	-0.095426424	-0.062448144	-0.019212762	0.510358675	-0.063579933	0.170373175	0.021717063	0.017645074	0.032979579	-0.030869172	0.047607019	-0.020238278	-0.084379339	-0.355480515
TCGA-NJ-A4YI-01A	-0.010556361	-0.219040638	0.132026044	-0.142365926	-0.092375756	0.009606484	0.11966516	0.166777144	-0.060646146	3.22E-05	-0.044834844	-0.098202204	-0.011339451	0.510358675	-0.167268413	0.123435479	-0.024447516	0.019919304	-0.018554113	-0.152177851	0.010685775	-0.095879866	-0.130719391	-0.318152779
GSM748053	0.136573911	-0.169063648	0.146732711	-0.097025559	0.020317977	-0.048152578	0.080468895	0.215026872	-0.010029606	-0.047117943	-0.036544465	-0.054639891	-0.055414973	0.510358675	-0.07797722	0.173737584	0.029414181	0.027974754	-0.017144057	-0.000455836	0.001162664	-0.051022761	-0.084969329	-0.354841654
GSM748054	0.106152063	-0.206820329	0.148976305	-0.095177635	-0.09099094	-0.046828738	0.049694529	0.140606649	-0.076178705	-0.05749079	0.022520837	-0.078577984	-0.053792808	0.510358675	-0.118640331	0.16741882	-0.03083779	0.032736292	-0.00713886	-0.104807011	0.024417753	-0.111860366	-0.046373022	-0.286392261
GSM748055	0.036985139	-0.225501265	0.09792712	-0.144389573	0.017970384	-0.051682733	0.070089234	0.110650177	-0.07050876	-0.108678154	-0.025911862	-0.103083897	-0.049744814	0.510358675	-0.126317449	0.156323618	-0.07904283	0.016842588	-0.026159121	-0.094297838	0.009165528	-0.11607888	-0.037963856	-0.308478598
GSM748057	0.049800273	-0.217529169	0.116896727	-0.097580348	-0.045351913	-0.047627092	0.02760798	0.016164304	-0.110376839	-0.080357636	0.005153425	-0.053215401	0.028832413	0.510358675	-0.053196382	0.188758601	-0.053326787	0.041680867	-0.027641366	-0.106624516	-0.025212539	-0.019738766	-0.079196218	-0.01916583
GSM748058	0.146266342	-0.197843686	0.149159891	-0.071769175	0.096989743	-0.016898017	0.144755058	0.242169819	0.02234762	-0.022364673	-0.05297708	-0.071492774	-0.077352369	0.510358675	-0.003838796	0.175783862	0.01859539	0.037405783	0.031300832	-0.011566877	0.049112779	-0.091873453	-0.089412445	-0.406133066
GSM748064	0.12774394	-0.081943959	0.147850634	-0.01099169	0.023490575	-0.039612481	0.084277588	0.223411065	-0.003478411	-0.072849683	-0.08712724	-0.080550835	-0.024937707	0.510358675	-0.006978495	0.182251766	0.020557679	-0.02686808	0.011352082	-0.096554334	0.006358271	-0.015354556	-0.076404251	-0.29478872
GSM748068	0.094430714	-0.099790925	0.100139616	0.025796547	-0.086814371	-0.044099503	0.111668279	0.1329845	-0.106861381	0.001270463	-0.096649554	-0.032951111	-0.006875638	0.510358675	-0.004364022	0.215247229	-0.011536398	0.021159554	-0.036135794	-0.071936436	0.000833188	0.019739268	-0.002658519	-0.260472757
GSM748071	0.018330456	-0.198747704	0.156594042	0.003195672	0.023146226	0.020686342	0.130335701	0.188339103	-0.003175275	-0.00221956	-0.048245456	-0.036121352	-0.060611071	0.510358675	-0.027937727	0.174685009	0.002772819	0.04309217	-0.016627557	-0.041244046	0.043680679	0.044004332	-0.093783975	-0.230355024
GSM748075	0.096761239	-0.19123418	0.157785128	0.016350224	0.051747557	-0.059141034	0.11495586	0.307092245	-0.125532449	-0.032114674	-0.09483016	0.026794819	-0.04717528	0.510358675	-0.029156179	0.149559334	-0.050553832	0.021745969	-0.043660487	-0.079511675	0.025925232	-0.023963217	-0.058862818	-0.230720088
GSM748077	0.081087592	-0.197130357	0.130499724	-0.067341508	-0.123419712	-0.022749627	0.095461614	0.179141991	-0.123092011	0.05545042	0.008869051	-0.063801082	-0.005969822	0.510358675	-0.123579922	0.160210406	-0.037514271	0.044966037	-0.08336614	-0.050790418	0.023575962	-0.151483208	-0.066383441	-0.296796568
GSM748078	0.059390404	-0.039305889	0.165885221	-0.007423778	0.132073438	-0.009342641	0.153508972	0.134458063	0.029912128	-0.054317176	0.002606165	-0.04282356	-0.052884207	0.510358675	0.074237407	0.172036655	0.025981662	0.042681694	0.03602403	-0.042266135	0.012018877	0.017557557	-0.07646557	-0.250616045
GSM748079	0.199814971	-0.081572275	0.189973699	0.165074198	-0.10359993	-0.038395595	0.116852831	0.242732681	-0.019661914	0.029588158	-0.071915565	0.053792106	-0.013290737	0.510358675	0.128548626	0.172703174	-0.002663514	0.028070244	-0.01406537	-0.047871558	0.059097936	-0.062518917	-0.058829017	-0.317057589
GSM748080	0.191291536	-0.201042844	0.141359788	-0.024051773	-0.062565594	-0.02582638	0.062272436	0.18546681	-0.092794082	-0.019857251	-0.011277119	-0.012581224	-0.03585289	0.510358675	-0.019842534	0.160892958	-0.035725992	-0.004501389	-0.049391425	-0.045402923	0.050510278	-0.124824682	-0.057091567	-0.318609108
GSM748081	0.057596112	-0.238383218	0.13242526	-0.192890783	-0.223454231	-0.037592003	0.009802682	0.036582997	-0.084369314	-0.080827787	0.063104632	-0.048393725	-0.01526579	0.510358675	-0.14666343	0.155014838	-0.074787708	0.01319353	-0.036527176	-0.059587183	-0.05201053	-0.049522736	-0.046028645	-0.359587478
GSM748083	0.094521665	-0.194638274	0.152601876	-0.01724628	-0.137687124	-0.056271379	0.119977874	0.198072244	-0.074135742	-0.034060656	-0.005402627	-0.004247198	-0.054063123	0.510358675	0.001561451	0.155678011	-0.031894996	0.01663189	-0.063696825	-0.01881273	0.0076881	-0.157044838	-0.074736213	-0.316783791
GSM748085	-0.067131111	-0.207179154	0.12818404	-0.072967213	-0.079240495	-0.034637121	0.047497561	0.132236756	-0.079472324	-0.066385106	-0.053685288	-0.078547972	-0.020305623	0.510358675	-0.11423826	0.164930084	-0.033056492	0.00602527	-0.090439326	-0.07691366	-0.009528146	0.052141108	-0.069071015	-0.267500228
GSM748086	0.059874764	-0.122441872	0.174021139	-0.048506431	-0.009593032	0.003287309	0.050000238	0.112860842	-0.021268937	-0.03671591	-0.015287737	-0.108249038	-0.026378357	0.510358675	-0.057287705	0.173201528	0.062947186	0.035184764	-0.030259525	-0.083319829	-0.013251007	0.061567774	-0.09202205	-0.248060601
GSM748087	0.023325386	-0.177470092	0.151090169	-0.081733356	0.086617393	-0.010211696	0.165965906	0.163352272	0.06770664	-0.06330283	-0.046239564	-0.073324634	-0.054769236	0.510358675	-0.034098733	0.190833315	0.033079328	0.038208675	0.00052813	-0.028529995	-0.01215702	0.092905716	-0.094291063	-0.194213745
GSM748089	0.223232973	-0.04317793	0.184583975	0.210505422	0.08639399	-0.029933649	0.105478717	0.253965087	-0.114685563	-0.038071744	-0.054868793	0.036739908	0.005476099	0.510358675	0.22802907	0.211977043	0.017341694	0.06868315	0.00423125	0.01506966	0.096507566	-0.044599194	0.008238118	-0.249977184
GSM748090	0.057488311	-0.073576531	0.137982563	-0.058854688	-0.0641781	-0.020228928	0.092688942	0.170667286	0.001030458	-0.047384862	0.004905452	-0.099764859	-0.024031106	0.510358675	-0.030431651	0.181663377	-0.015905656	0.073350839	0.001391859	-0.058467542	-0.000824473	0.0266801	-0.056787114	-0.389613945
GSM748091	0.213232925	-0.184822838	0.075854318	-0.138779676	-0.142665274	-0.061080668	0.089129765	0.169628496	-0.109645428	0.018698006	-0.130271964	-0.102215413	-0.017656439	0.510358675	-0.079286601	0.167753848	-0.028098289	0.009175083	-0.046137296	0.029249223	-0.003911236	-0.155856445	0.034065423	-0.316601259
GSM748092	0.20272842	-0.092029094	0.129818738	-0.011375992	-0.093897993	-0.045115299	0.014541711	0.145663039	-0.124287594	-0.079553837	-0.038454533	-0.032957376	0.003364931	0.510358675	0.020376593	0.199391397	-0.023512639	0.016727768	-0.050933399	-0.073641547	-0.039934396	-0.12228064	0.014560451	-0.289130236
GSM748094	0.169193409	-0.238663385	0.160697957	-0.082274258	0.012212192	0.011745792	0.113012096	0.219175029	-0.01724954	0.029324785	-0.102379625	-0.098327506	-0.054132718	0.510358675	-0.071539206	0.163224106	-0.010633867	0.068358036	-0.060102957	-0.04622403	-0.005886824	-0.01124129	-0.06453675	-0.359861276
GSM748100	0.217851369	-0.09681222	0.162520805	0.067392207	-0.126854063	-0.065693809	0.059407997	0.092936639	-0.189134184	-0.098906572	-0.118877615	-0.021166287	-0.043714279	0.510358675	-0.029992356	0.159684699	-0.017599853	0.022113255	-0.016184271	0.009345246	-0.031878433	-0.01504443	-0.054628925	-0.164552341
GSM748101	0.222022267	-0.034634203	0.177555605	0.048258873	0.0545961	-0.045798854	0.124520561	0.197110216	0.008842159	-0.050724632	-0.034590438	-0.034435146	-0.050883319	0.510358675	0.06412372	0.189685802	0.031063261	0.073853062	0.009137519	0.110984655	0.018847377	-0.10441574	-0.078259448	-0.291229351
GSM748102	0.145054606	-0.036499465	0.18546872	0.14780767	-0.073528588	-0.054826039	0.064652808	0.132096886	-0.146234617	-0.062232829	-0.07374147	0.021370956	0.00867667	0.510358675	0.091899847	0.193410326	-0.016546382	0.065797655	-0.012220152	0.031906961	0.020621331	-0.082326421	-0.027098266	-0.384685589
GSM748103	0.091641628	-0.142183569	0.181757476	0.045347128	-0.013716614	-0.014899983	0.129804382	0.231415012	-0.012659358	0.002683852	0.016215428	-0.024705157	-0.052330919	0.510358675	-0.00488539	0.168830881	-0.001445122	0.043460689	0.000509581	0.01039889	0.068777552	-0.05983417	-0.084527576	-0.306379483
GSM748104	0.050747225	-0.19323789	0.14875952	-0.046744985	0.186218241	-0.009221689	0.084318545	0.178378168	-0.024334761	-0.031445991	0.022260666	-0.086561544	-0.038959844	0.510358675	-0.028126477	0.155019676	0.014815716	0.025916072	-0.015191601	-0.0326489	0.008555968	-0.077689249	-0.117729365	-0.211097928
GSM748108	0.302292087	-0.032054944	0.171508905	0.198728471	0.066431738	-0.009091247	0.132630267	0.226586404	-0.068947521	0.001175907	-0.034475669	0.102626409	-0.012124468	0.510358675	0.132300043	0.175003401	0.031471769	0.079981294	0.047846242	0.034381481	0.105294038	-0.075506395	-0.04762708	-0.21237565
GSM748111	0.159304328	-0.229112769	0.173660741	0.019563493	-0.110137727	-0.048529292	0.068961567	0.131265901	-0.066117167	-0.054866762	-0.013868139	-0.026732461	-0.015426095	0.510358675	-0.01918987	0.174134763	-0.026730679	0.01660405	-0.012338011	-0.024260779	0.011958065	-0.032759532	-0.058662922	-0.242310852
GSM748113	0.097326731	-0.201110483	0.136427519	-0.142364971	-0.220345714	-0.054627916	-0.051614093	-0.018508851	-0.151738667	-0.120725139	-0.013940099	-0.048083755	-0.012004503	0.510358675	-0.19429578	0.185577019	0.011104796	0.013758733	-0.01006761	-0.047655579	-0.126972545	-0.018962906	0.052452969	-0.286666058
GSM748116	0.024360289	-0.085177051	0.150684685	0.062786584	-0.103671233	-0.075428997	0.011645449	0.136209105	-0.148417007	-0.054369281	-0.049707824	0.044760464	-0.016311226	0.510358675	0.025504384	0.162107122	-0.025183522	-0.000760174	-0.021079062	-0.066401682	0.022944624	-0.167958563	-0.018211858	-0.307018344
GSM748121	0.044540101	-0.040681516	0.154632387	0.043945076	0.007381567	-0.040618708	0.109250148	0.166740158	-0.041906439	-0.106968151	-0.038459881	0.002521672	-0.024870569	0.510358675	0.017459509	0.186132587	-0.025565173	0.028887926	-0.015956948	-0.097783078	-0.01992019	-0.009808988	-0.068138199	-0.197955645
GSM748122	-0.01808106	-0.208667598	0.161489409	-0.043987555	-0.132387945	-0.035434268	0.029502758	0.109214343	-0.061909273	-0.040259638	-0.016464794	0.00115293	-0.019179789	0.510358675	-0.099892904	0.167115078	-0.028797552	0.039578277	-0.100288089	0.03630536	-0.064686924	-0.122950537	-0.098221285	-0.297252898
GSM748123	0.172275105	-0.061580025	0.147511956	0.022997645	-0.102564045	-0.055299591	0.098015052	0.143913129	-0.08942111	-0.040465113	-0.107050594	0.022048876	-0.059726019	0.510358675	-0.029589816	0.156156504	-0.011601846	-0.006714205	-0.007360312	-0.015294742	0.024199129	-0.077376776	-0.024473915	-0.283015424
GSM748124	0.209473924	-0.088676752	0.160540641	0.091203735	-0.066576655	-0.039105255	0.080528047	0.14165501	-0.098189117	0.011325853	-0.015323444	0.054331448	-0.033912877	0.510358675	0.056856168	0.171212604	-0.075981002	0.029815818	-0.031604999	0.088756504	0.009084887	-0.114694768	-0.016090555	-0.353746463
GSM748125	0.176450561	-0.142225728	0.183052367	0.190416554	-0.056450347	-0.051401965	0.062745639	0.16960784	-0.056235098	0.014583631	0.033136015	0.046618612	-0.084673966	0.510358675	0.170937767	0.209507997	-0.017128122	0.025243958	-0.03468973	0.030187492	0.031504197	-0.036399516	-0.069290971	-0.343433422
GSM748126	0.178647978	-0.110902752	0.128821873	0.02138282	-0.128225908	-0.049188567	0.070789906	0.118904149	-0.106992721	-0.009282411	0.044519158	-0.050793883	-0.056857032	0.510358675	-0.032599549	0.13687885	-0.023218357	0.039411277	0.011806588	-0.077478399	-0.028774407	-0.076830792	-0.006727582	-0.239572876
GSM748127	0.123229854	-0.10657362	0.15273312	0.063258392	-0.100140731	-0.061537099	0.07031207	0.209343559	-0.121042872	-0.022534821	-0.045829039	0.087806122	0.015939084	0.510358675	0.041310803	0.182309354	-0.015222689	0.035439436	-0.073834718	-0.076213124	0.027411162	-0.081201833	-0.066678203	-0.344802409
GSM748128	0.245575204	-0.062327211	0.147216502	0.052372097	-0.049296825	-0.060428916	0.06827859	0.193614818	-0.102968628	-0.028901238	-0.024331954	0.029608669	-0.021211145	0.510358675	0.039025474	0.168686258	-0.034681232	0.051807849	-0.042681161	-0.036933739	0.042660584	-0.032570646	-0.030250564	-0.164004746
GSM748130	0.121319038	-0.279470413	0.118761967	-0.164924806	-0.011506212	-0.030111158	0.05070688	0.108642034	-0.038973481	-0.080675815	0.015585051	-0.136070818	-0.055717389	0.510358675	-0.142969428	0.145128207	-0.063791872	0.040962912	-0.033035781	-0.081004835	-0.049315428	0.144848052	-0.068873994	-0.32408506
GSM748131	0.290111996	-0.110610248	0.171267389	0.096926572	0.100041539	-0.04361333	0.125408116	0.188124128	-0.088933909	-0.035095473	-0.039876902	-0.048439945	-0.064008332	0.510358675	0.142508824	0.202993389	0.030795768	0.049389176	0.000700274	-0.052652176	0.029494794	0.001793685	-0.06478768	-0.083782057
GSM748135	0.043472824	-0.248298862	0.13532231	-0.077234652	-0.019448035	0.008464285	0.091786574	0.066504034	-0.010269712	-0.05262901	-0.049137203	-0.069544343	-0.043863997	0.510358675	-0.114573322	0.187107438	0.056600568	0.031551302	-0.057883725	-0.093436883	-0.018520605	0.122472169	-0.069574303	-0.291320617
GSM748137	0.133938182	-0.084042432	0.186461152	0.079795846	0.004417086	-0.050723238	0.101787691	0.103923866	-0.066956993	-0.053307313	-0.006163782	-0.001456011	-0.0497882	0.510358675	0.117780774	0.189229791	0.001699107	0.045338276	0.004821058	-0.052826311	-0.025068755	0.020468894	-0.064597083	-0.220041982
GSM748138	0.254559563	-0.085321343	0.134023671	0.004092319	-0.046518886	-0.070077789	0.025780683	0.113496778	-0.092249528	-0.017496646	-0.027164201	-0.021862772	-0.069811444	0.510358675	-0.020976838	0.17896599	-0.040831137	0.04345767	0.012732453	-0.041114684	0.063861364	-0.063991327	-0.059933025	-0.245231359
GSM748139	0.076158437	-0.074874313	0.175648659	0.150816764	-0.130510849	-0.04577152	0.047501083	0.161686354	-0.151668348	0.021179861	-0.021302189	0.042807901	-0.004626054	0.510358675	0.019830743	0.148051498	-0.052402356	-0.000678369	-0.024210987	-0.017055321	0.043079293	-0.104660599	-0.016463805	-0.219676919
GSM748140	-0.079911166	-0.225288613	0.118739003	-0.13807681	-0.207096605	-0.026842136	-0.003162694	0.058333287	-0.127951319	-0.127298442	-0.084626517	-0.050741959	-0.007747163	0.510358675	-0.198971755	0.162373507	-0.035084616	-0.015783976	-0.055581019	-0.065598134	-0.071959639	-0.108089225	-0.021462299	-0.342703295
GSM748142	0.075950847	-0.116671046	0.16598233	-0.048898189	0.122032345	0.017409861	0.078109202	0.118658932	0.085585553	-0.056827138	-0.022873749	-0.064053161	-0.026795925	0.510358675	-0.011940685	0.166641916	0.032639734	0.021821199	0.002943289	-0.124294469	-0.013537792	-0.071564202	-0.089849899	-0.270968331
GSM748143	0.077506907	-0.206620464	0.15045056	-0.078512515	-0.203646538	0.006148817	-0.033808766	0.097141209	0.134642182	-0.071120165	-0.030218417	-0.003113205	-0.012497143	0.510358675	-0.125066548	0.124273272	-0.021749223	0.022178678	-0.005341867	-0.101808221	-0.00891426	-0.064357528	-0.071311875	-0.315232272
GSM748146	0.217953885	-0.104199215	0.149672488	0.078346456	-0.012629083	-0.045238105	0.066763664	0.179626272	-0.060776065	-0.04021353	-0.0544366	0.040209686	-0.01157353	0.510358675	0.06544914	0.155399868	-0.054625407	0.015918477	-0.019061173	-0.01088917	0.030009722	-0.02780053	-0.035347425	-0.209272611
GSM748147	0.021237033	-0.181972106	0.14662205	-0.084014599	-0.043281269	-0.064667504	0.022268454	0.072813509	-0.093444701	-0.09447343	-0.063077833	-0.091781787	-0.043110693	0.510358675	-0.02453544	0.172189784	0.008048106	-0.000129307	-0.024108715	-0.135323129	-0.010521292	0.055979297	-0.1005424	-0.27626175
GSM748150	0.025678977	-0.051484397	0.173929331	-0.004263533	-0.043393339	-0.000411407	0.062823076	0.103628813	0.013769797	-0.017665772	-0.010811099	-0.055785386	-0.050027997	0.510358675	0.008343902	0.164226106	-0.010147481	0.053499509	0.006029389	0.014686562	0.011703526	-0.031756206	-0.097966116	-0.346262663
GSM748152	0.190117127	-0.039036826	0.187667891	0.107469049	-0.032096293	-0.024697154	0.06010213	0.148013889	-0.016648699	-0.022128599	-0.012390347	-0.069586094	-0.055222575	0.510358675	0.104004283	0.191248404	0.03421184	0.045821817	-0.004322444	-0.002347265	0.017260194	-0.076394828	-0.078925203	-0.200693621
GSM748157	0.037164059	-0.259724425	0.169638959	-0.027905281	-0.086414682	-0.030844338	0.014349601	0.037587648	-0.072742714	-0.120971172	-0.022070944	-0.07136392	-0.047336554	0.510358675	-0.097089662	0.150935426	-0.018313201	0.037185492	-0.022295497	-0.128493065	0.00747585	0.086892507	-0.117044173	-0.232545405
GSM748161	0.135324953	-0.172710475	0.147026901	-0.071887728	-0.13046329	-0.057280736	0.07003104	0.202673387	-0.058213361	0.014060529	0.010391921	-0.060184566	-0.063819537	0.510358675	-0.039969437	0.168117484	-0.04533311	0.039031867	-0.042663664	0.036135728	-0.022048212	-0.055015493	-0.031722703	-0.402573697
GSM748162	0.197112293	-0.125177985	0.152740102	0.072511195	-0.014535963	-0.045052568	0.035757347	0.20303606	-0.176086747	-0.059582108	-0.007603571	-0.011718307	-0.023218072	0.510358675	0.07016955	0.19803867	-0.040255821	0.075333148	-0.013086502	-0.00714936	0.055823165	-0.064927912	-0.052029765	-0.272063521
GSM748164	0.01056819	-0.155217483	0.176583221	-0.043213565	0.067439669	0.006520639	0.082255309	0.1433619	0.046107122	-0.045416625	-0.058135996	-0.078125122	-0.053641583	0.510358675	-0.033050705	0.15953872	0.020968451	0.035596198	0.017083867	0.014335577	0.012450017	-0.080020344	-0.099299689	-0.284384412
GSM748166	0.151856249	-0.140060191	0.176299936	0.035999849	-0.084862965	-0.018197432	0.115314543	0.236095549	-0.051397672	-0.011792058	-0.002987207	0.011375785	-0.02647957	0.510358675	-0.004725108	0.146066649	-0.056586443	0.012415148	-0.049114653	-0.025135695	0.028975043	0.016319174	-0.039162028	-0.385233184
GSM748167	0.044715326	-0.14584332	0.166926318	-0.071282447	0.216600443	-0.021081924	0.116292192	0.153347137	-0.075171512	-0.08615231	-0.02254473	-0.073753111	-0.044362163	0.510358675	-0.059735578	0.128814633	0.003195338	-0.016422132	-0.020665273	-0.109835645	-0.003035406	0.034552571	-0.090512743	-0.2894953
GSM748169	0.178440971	-0.142952608	0.19783726	0.109489331	-0.035410874	-0.035249349	0.086249321	0.211822417	-0.038632818	-0.005669616	0.030514602	0.042150868	-0.016989017	0.510358675	0.078607874	0.13466413	-0.008217972	0.055611181	-0.020005672	0.019987503	-0.006972169	0.071625506	-0.103506657	-0.32408506
GSM748170	0.077597733	-0.129663513	0.164036323	0.042450489	-0.082641443	-0.000848554	0.042618326	0.139417455	-0.135181917	-0.122728589	-0.100719028	0.036769959	0.03759311	0.510358675	0.001201195	0.153260252	-0.054165597	0.050453622	-0.07043331	-0.071396779	0.027759664	-0.159976008	-0.098380023	-0.249429588
GSM748171	0.084204708	-0.233520946	0.15480261	-0.079452167	-0.034686664	-0.023703767	0.104059096	0.17806319	0.080431533	0.002357117	0.063235238	-0.078195362	-0.032950682	0.510358675	-0.107983591	0.130944986	-0.046031295	0.019242686	0.019780316	-0.139892104	0.05295726	-0.03278503	-0.069454767	-0.345715068
GSM748173	-0.011806469	-0.185648747	0.141942709	-0.032864672	-0.074813745	-0.040024028	0.09685081	0.24810123	-0.086113162	-0.031361714	-0.114769108	-0.007498412	-0.01239395	0.510358675	-0.054113988	0.143772448	-0.050586553	0.015147876	-0.045732497	-0.013568932	0.030624656	-0.144522852	-0.036396521	-0.283197956
GSM748175	0.105750341	-0.098533872	0.165165731	0.088794547	0.074670314	-0.011808186	0.103775801	0.256606257	-0.065906639	0.124160394	-0.056410591	0.049297027	0.029206826	0.510358675	0.060219757	0.147097452	-0.046291666	0.051484121	-0.06602724	-0.041242532	0.03563502	-0.071602252	-0.029079161	-0.220133248
GSM748179	0.040240196	-0.216598087	0.120931134	-0.166276352	-0.102104956	-0.054888456	0.010838449	-0.009281954	-0.221313856	-0.115668548	-0.074116632	-0.047702572	-0.010567298	0.510358675	-0.162660563	0.156462119	-0.030987041	0.023503724	-0.073220257	-0.093119368	-0.035432026	-0.097373152	-0.030314046	-0.359039883
GSM748180	0.066530388	-0.067715421	0.153444429	-0.023276377	0.000155129	-0.038947177	0.082076888	0.206238181	-0.039968947	-0.096773724	-0.043053987	-0.091511095	-0.055085653	0.510358675	0.047491885	0.189806082	0.026497087	0.032547291	0.022384319	-0.056092577	0.012072346	-0.023953962	-0.083013223	-0.286392261
GSM748181	-0.018441874	-0.206089511	0.192987146	-0.043862817	0.139094776	0.031915482	0.093080106	0.139359792	-0.015455218	0.035750438	0.003197595	-0.085537928	-0.023872419	0.510358675	-0.034778044	0.167002698	0.044818081	0.045292319	0.000430681	0.00355458	0.042799124	0.050972465	-0.099036961	-0.33421557
GSM748185	0.12758953	-0.223826569	0.1055501	0.057301711	-0.157326021	-0.008700746	-0.005416191	0.093850716	-0.106468914	0.016218034	-0.070959313	0.05547812	0.000691779	0.510358675	-0.03127089	0.140881237	-0.073611332	0.025910545	-0.057374284	-0.054260157	-0.02237758	-0.015238297	-0.00698578	-0.323902528
GSM748186	0.240300001	-0.128655646	0.177749467	0.184048288	-0.14879513	-0.079141244	-0.017891696	0.130141236	-0.153092291	-0.050369917	0.064145287	0.039245705	-0.05794004	0.510358675	0.057636191	0.199989574	-0.030695962	0.112875449	-0.029229244	0.005094784	0.041694922	-0.047005445	0.028699656	-0.321255818
GSM748187	0.171681764	-0.017923321	0.180322448	0.15507655	0.090740436	-0.013524726	0.147196936	0.302952566	-0.087865102	0.026657606	-0.080515807	0.041377302	-0.040948559	0.510358675	0.137143585	0.194709804	-0.048591224	0.029379865	-0.013451938	0.063681169	0.067768636	-0.046135788	-0.007835953	-0.29214201
GSM748188	0.080384333	-0.156429251	0.139607822	-0.062646964	-0.114028662	0.005789136	0.054162031	0.126630442	-0.105105001	0.005317038	-0.020708694	-0.037243671	0.00645924	0.510358675	-0.054142415	0.16256276	-0.046774898	-0.001186389	-0.030956565	-0.112489503	-0.039201296	-0.004821664	-0.068863054	-0.331842658
GSM748189	0.233075388	-0.015275739	0.188365462	0.218787662	-0.047004499	-0.051180646	0.074079993	0.163611791	-0.15359874	0.046216048	-0.056911872	0.014558583	-0.033827708	0.510358675	0.172666875	0.194800255	-0.018262625	0.02719185	-0.041973974	-0.075424436	0.058685206	-0.099266565	-0.030186075	-0.270512001
GSM748239	-0.0376818	-0.238630065	0.122930835	-0.05002554	-0.178934429	-0.055696755	0.042670837	0.161726049	-0.151424435	0.015209075	-0.141428865	-0.012195835	0.018526846	0.510358675	-0.103247271	0.171121225	-0.058916825	0.004971108	-0.09833114	-0.169737848	0.036119604	-0.242692944	0.025346815	-0.301724925
GSM748240	0.055411688	-0.166263921	0.13543454	-0.105376513	-0.058415699	-0.02256462	-0.015674159	0.093497054	-0.102922614	0.024576591	-0.008076586	-0.099793103	-0.059875394	0.510358675	-0.191829873	0.177991212	-0.024922919	0.005555524	-0.040487982	-0.057528682	0.024272646	-0.142122285	-0.003226646	-0.298256822
GSM748242	0.108598012	-0.086880184	0.156697237	0.008413128	-0.119737541	-0.001191786	0.063805874	0.156585429	-0.127235819	-0.051487847	-0.088175253	0.008525793	-0.01502275	0.510358675	0.019301117	0.156678694	-0.024009973	0.044760794	-0.00786327	-0.061418337	-0.006314889	-0.191896256	-0.020630069	-0.304554166
GSM748243	0.134482914	-0.13392077	0.131871808	-0.059063059	-0.024804574	0.019756256	0.063629094	0.168791721	-0.02363753	0.060937202	0.004396975	-0.032135253	-0.016790184	0.510358675	-0.045662064	0.146116312	-0.020409865	0.03408161	-0.03992935	-0.046284004	-0.01284363	-0.100920571	-0.015659568	-0.318517842
GSM748264	0.146665603	-0.187888256	0.130629028	-0.036266349	0.129908624	0.001830634	0.154959241	0.184005295	-0.004106074	-0.011861605	-0.039681683	-0.069654479	-0.033835182	0.510358675	0.028143873	0.203187051	0.036519006	0.011665868	-0.023827883	-0.055051484	0.017722451	-0.066715421	-0.030829235	-0.310303915
GSM748271	-0.016345099	-0.234529391	0.090289053	-0.058607586	-0.124130326	-0.053627664	0.022140082	0.033953545	-0.169497702	-0.097421312	-0.080628299	-0.167116375	-0.056864687	0.510358675	-0.094958079	0.150215666	-0.055822746	0.040718189	-0.108354386	-0.082468621	-0.125087407	-0.246455078	0.055085508	-0.414985854
GSM748276	0.189077511	-0.126166884	0.134782693	-2.48E-05	-0.010256346	-0.034434349	0.066606028	0.278723603	-0.134475295	0.035272933	-0.131160923	0.042282001	-0.006456055	0.510358675	0.010036006	0.207364956	-0.010319313	-0.00165183	-0.03231613	-0.092093117	0.067017154	-0.213433401	0.020273718	-0.335949621
GSM748277	-0.07375936	-0.276641313	0.125799894	-0.12328403	-0.148270858	-0.053856839	-0.006141001	0.055380062	-0.104344894	-0.069319532	0.002840951	-0.108102708	-0.037029722	0.510358675	-0.176232804	0.157895958	-0.012717227	0.018980457	-0.052865577	-0.148980754	-0.091204831	0.005500476	0.0397169	-0.360500137
GSM748278	0.099926767	-0.157046874	0.165284532	0.005920973	-0.099146422	-0.044352539	0.037455217	0.17681484	-0.032785387	0.001150208	-0.012767072	-0.032359292	0.012075468	0.510358675	-0.01730805	0.135407088	-0.053905911	0.000922989	-0.001288556	-0.082785452	0.000954303	-0.038558424	0.022379232	-0.232910468
GSM748279	0.178563037	-0.134638997	0.118893145	-0.09907692	-0.204658879	-0.024785845	0.009526784	0.160287426	-0.115574405	-0.046945844	-0.019258191	0.035708879	-0.010716645	0.510358675	-0.064374796	0.161199284	-0.021369275	0.057064481	-0.024684862	-0.047200782	-0.023609757	-0.14623022	0.070896924	-0.374646345
GSM1465989	-0.083089896	-0.208121728	0.14358082	-0.036569843	-0.066977315	-0.05272519	0.063636703	0.131420796	-0.00145337	-0.064554746	-0.119730441	-0.008754306	0.011203893	0.510358675	-0.098587013	0.13736585	-0.046291003	-0.001360287	-0.003573335	-0.117177002	0.032788439	-0.06696387	-0.07218417	-0.419640413
GSM773540	4.04E-05	-0.199503027	0.121034962	-0.13007459	-0.165628307	-0.002287994	0.00202044	0.087810776	-0.156837181	-0.026815081	-0.081785103	-0.070170851	0.009892557	0.510358675	-0.175822183	0.162604468	-0.032088246	0.006242364	-0.036004269	-0.165569329	-0.041711842	0.00050457	-0.010104268	-0.302363786
GSM773541	0.116827406	-0.233923946	0.12248293	-0.053002649	-0.019893636	-0.011155137	0.125538268	0.237036238	-0.011832117	0.012551837	-0.160710472	-0.040667113	-0.004862574	0.510358675	-0.087577241	0.155943755	-0.06241227	-0.018717559	-0.053292744	-0.125603191	0.001643686	-0.105221908	-0.029284843	-0.180523866
GSM773542	-0.107599143	-0.21643363	0.113421957	-0.148591056	-0.044372428	-0.037286191	0.022328463	0.182614724	-0.010616226	0.050236662	-0.06936693	-0.029828551	-0.013296389	0.510358675	-0.099172824	0.157648937	-0.028148827	0.025514076	-0.085770765	-0.072912945	-0.054344712	-0.006845259	-0.028822835	-0.220224514
GSM773543	0.168328015	-0.142587927	0.09776547	-0.10754052	-0.185941869	-0.037614007	0.014930935	0.058723075	-0.041874268	0.017445672	-0.046094011	-0.053997037	-0.014191301	0.510358675	-0.089350902	0.127042546	-0.02560618	-0.012584684	0.004977205	-0.124862985	-0.002219934	0.030587063	-0.046591015	-0.208177421
GSM773544	0.0383618	-0.205481761	0.149928704	-0.114932361	-0.181479564	-0.014393003	0.074931946	0.123888108	-0.091308936	-0.02150124	-0.089995909	-0.004124792	-0.003851796	0.510358675	-0.132939456	0.159149837	-0.004324103	0.002288015	-0.023634134	-0.138839581	0.009041132	-0.06680845	-0.082387646	-0.294879985
GSM773545	0.21433023	-0.181507242	0.171133981	0.113070253	-0.068515713	-0.055971872	0.013068494	0.186971379	-0.107522817	-0.013340463	0.018490399	-0.027973138	-0.055020048	0.510358675	0.043873624	0.16337886	-0.033987006	0.011331296	-0.02541219	-0.055187251	-0.037666117	-0.059352269	-0.041473278	-0.316509994
GSM773546	-0.031901901	-0.188342979	0.108818827	-0.124377681	-0.091017343	-0.077358074	0.048700039	0.194564454	-0.058224276	-0.059179555	-0.091236348	-0.0381456	-0.030986179	0.510358675	-0.10959682	0.151636352	-0.065578414	-0.00947939	-0.083906111	-0.107229534	-0.063598896	-0.063986903	-0.038093203	-0.356666971
GSM773547	0.109816661	-0.200701782	0.175353895	0.040937944	-0.054161512	-0.010514871	0.028011418	0.122313208	0.01190683	0.010361145	-0.102548238	-0.007224546	-0.036500803	0.510358675	-0.022066374	0.192283526	-0.00059205	0.040671516	-0.020600198	-0.008226266	-0.030762103	-0.038436931	-0.054581748	-0.212101853
GSM773548	0.034039728	-0.265696944	0.134939625	-0.103757764	-0.13965606	-0.052882143	-0.011391734	0.032001628	-0.05076014	-0.071784658	0.005526903	-0.017124924	-0.000645168	0.510358675	-0.115514955	0.159675542	-0.019762276	0.033265873	-0.023203893	-0.125308599	-0.040447723	0.014707885	-0.076752715	-0.317513918
GSM773549	0.120855951	-0.119868842	0.140349245	0.017340769	-0.0349433	-0.071022456	0.110412902	0.243893672	-0.050342655	-0.002340926	-0.128397015	-0.035801091	-0.050480323	0.510358675	0.017168412	0.173191973	-0.033346987	0.012259013	-0.026616594	-0.031386881	-0.040140797	-0.036755359	-0.065551284	-0.356210642
GSM773550	-0.144285994	-0.190188789	0.119195267	-0.114860208	-0.237255651	-0.003497517	0.10460754	0.103861199	-0.057851479	0.022722534	0.021084178	0.029033155	-0.006021998	0.510358675	-0.16326904	0.14260267	-0.047261287	-0.041379569	-0.090560973	-0.137597131	0.017079978	-0.039699994	-0.081396392	-0.395089897
GSM773551	0.192436553	-0.191987019	0.181780685	0.093653903	-0.059138435	-0.01991388	0.137427954	0.147179379	-0.092648926	-0.035738522	0.022063674	-0.009438493	-0.046103158	0.510358675	0.039614888	0.167160051	0.006431837	0.036855273	-0.007501209	-0.052114668	0.029052894	-0.046540232	-0.049096138	-0.382860272
GSM773552	0.13017509	-0.229054427	0.134806533	0.076571521	0.016885565	-0.085376881	0.050220136	0.119902668	-0.160046574	-0.048426785	-0.075606619	0.055922779	0.010993158	0.510358675	0.018834153	0.150387506	-0.100793085	0.026158556	-0.078253205	-0.026284628	0.02738187	-0.255852315	0.02093788	-0.13680752
GSM773553	0.064055997	-0.240134636	0.122370395	-0.059860606	-0.086208194	0.000179	0.050638721	0.089279703	-0.1014809	-0.088217244	0.04674814	-0.051171225	-0.010360245	0.510358675	-0.045893648	0.179187225	-0.082979302	-0.000305235	-0.060240742	-0.08350471	-0.054008102	-0.026143051	-0.043548347	-0.316418728
GSM773554	0.102313582	-0.271870533	0.131754764	-0.06862836	-0.15415681	-0.01382335	-0.008242521	0.117196918	-0.12708616	-0.069122433	0.074989181	-0.063569549	-0.017200304	0.510358675	-0.108806309	0.155140879	-0.05157841	0.007928952	-0.064102346	-0.145435955	-0.068347272	-0.017604722	-0.015914012	-0.270694533
GSM773555	0.183555956	-0.153129363	0.178048266	0.097036899	-0.02819559	-0.067562351	0.007661738	0.079239101	-0.169516865	-0.047704928	-0.005965785	0.043552795	-0.032071821	0.510358675	0.059542882	0.172589253	-0.023058966	0.026259962	0.00541612	-0.046860618	0.05338536	-0.039079105	0.022655401	-0.447293967
GSM773556	0.117492633	-0.189203351	0.130620951	-0.106992995	-0.156862392	-0.012913524	0.037558552	0.100106369	-0.061632626	-0.065261682	-0.025417541	-0.016360889	-0.020045412	0.510358675	-0.128688174	0.194573318	0.010026934	0.025495435	-0.02493963	-0.155446783	-0.056368451	0.078046107	0.024292324	-0.187551337
GSM773557	0.11047213	-0.154178931	0.143299943	-0.016426858	-0.131579046	-0.060813383	0.065145883	0.09468675	-0.16451496	-0.095957482	-0.008085378	-0.035420555	-0.051062815	0.510358675	0.00747251	0.169178511	-0.011213713	0.039014145	-0.009799609	-0.068970872	0.011216736	-0.184832093	0.018356404	-0.206352104
GSM773558	-0.155440606	-0.231700577	0.127957136	-0.136300676	-0.163981083	-0.027414551	-0.018658263	0.035756946	-0.074357104	-0.030523108	-0.012702079	-0.075449753	0.004810284	0.510358675	-0.154319005	0.111087625	-0.019612684	-0.053859429	-0.035867716	-0.211067761	-0.083783687	-0.157330846	0.026278225	-0.173222597
GSM773559	0.167261537	-0.140300129	0.120026044	0.076246023	0.045358835	-0.041351711	0.11850306	0.197415613	-0.045172374	-0.034940904	0.01029726	0.005753725	0.013230566	0.510358675	0.017684047	0.151775659	-0.085133812	0.039389439	-0.023448187	-0.048400604	0.083190494	-0.036906838	-0.016223262	-0.189741718
GSM773560	0.189757263	-0.070582535	0.142771274	-0.078552382	-0.015034887	-0.05299545	0.060206682	0.129641439	-0.168240852	0.031896771	-0.053042672	0.021514635	0.022149634	0.510358675	-0.028443209	0.178390475	-0.058633157	0.023984142	-0.033926025	0.017758707	0.04172747	-0.218420158	-0.000804428	-0.250616045
GSM773561	0.187163975	-0.120971692	0.168507968	0.106865766	-0.1127007	-0.045008445	0.001618175	0.099451708	-0.072056097	-0.057228006	0.126909817	0.004455607	-0.0260856	0.510358675	0.066016581	0.188744386	0.00684318	0.071690096	-0.042007435	0.009058065	-0.038613022	-0.0768857	-0.060174432	-0.209911472
GSM773562	0.168526077	-0.076961242	0.128035583	-0.000321748	-0.168131148	-0.060179803	0.013837551	0.055492503	-0.117514286	0.036881732	-0.000900038	0.047850331	-0.049363032	0.510358675	0.012935996	0.177257016	-0.03453225	0.010439818	-0.039527159	-0.007866225	0.001011772	-0.024858435	0.023752801	-0.37674546
GSM773563	0.161664847	-0.175182659	0.149969728	0.036296568	-0.090427163	-0.084302595	0.070124723	0.157864432	-0.186493171	-0.02734178	-0.047604614	0.014950709	-0.037990533	0.510358675	0.011689677	0.152261658	-0.044556795	-0.018832623	-0.014181623	-0.09290801	0.035231729	-0.066952936	0.023576922	-0.302637583
GSM773564	0.163671863	-0.185385244	0.143589421	-0.022241199	-0.054362455	-0.056798313	0.105050354	0.196769398	-0.054621246	-0.0555257	0.073748696	-0.027409017	-0.032451252	0.510358675	-0.055057427	0.165811828	-0.012733074	-0.011703618	-0.018892542	-0.083046563	-0.045109589	0.037629398	-0.076821333	-0.323993794
GSM773565	0.161407338	-0.199506639	0.139064654	0.005767906	-0.05801832	0.020768816	0.053447203	0.208160324	-0.139767892	0.085519576	-0.001147744	-0.027131485	-0.010129683	0.510358675	-0.027646434	0.142957946	-0.089308668	-0.022743816	-0.077316332	-0.055862039	0.022631689	-0.107674004	-0.005435351	-0.377019257
GSM773566	0.207178115	-0.110961298	0.145644953	0.020707145	-0.021685343	0.011330528	0.094087661	0.18353688	-0.013877306	-0.027572717	0.044757343	0.011544642	-0.005334407	0.510358675	0.025074033	0.165615717	-0.031466348	0.016383821	-0.059068779	-0.028692885	0.008585896	-0.100625656	-0.044114754	-0.40558547
GSM773567	0.081000288	-0.08986849	0.161561608	-0.021054451	0.053512484	-0.010007429	0.148375349	0.271366962	-0.042716246	0.061681481	-0.063611238	-0.0707047	-0.030768766	0.510358675	-0.023993802	0.146914122	-0.045861316	0.040344633	-0.048205104	-0.00797257	0.007467028	-0.068121819	-0.075458696	-0.421100666
GSM773568	-0.084137066	-0.236735543	0.15429519	-0.083719806	0.032780689	-0.043609726	0.146972546	0.290207631	-0.105439115	-0.025311536	-0.050654816	-0.007256775	0.016393748	0.510358675	-0.101971465	0.117522954	-0.044453742	0.006401227	-0.045219091	-0.033677613	0.034414438	-0.032949717	-0.049951586	-0.362051656
GSM773569	0.148888581	-0.004183814	0.146718002	0.033894885	-0.004762176	-0.084812373	0.074000954	0.193863229	-0.095532053	-0.07968999	-0.067846225	-0.104513615	-0.086628503	0.510358675	0.019052596	0.179490868	0.019643042	0.053517529	0.012749077	-0.011035644	0.003071183	0.002276704	-0.069739167	-0.291959478
GSM773570	0.171728321	0.034610273	0.186125578	0.051432708	-0.086870283	-0.037431548	0.040065403	0.133778214	-0.044705355	-0.009750491	0.001862646	0.031048678	-0.06481697	0.510358675	0.071870372	0.202280428	-0.007045451	0.032154208	-0.005644862	-0.042485299	0.015181525	-0.083320445	-0.084853959	-0.352377476
GSM773571	0.068657263	-0.239880713	0.128197661	-0.053053745	0.020506516	-0.038006856	0.102467783	0.241612212	-0.02188748	-0.028036514	-0.098977872	-0.030663811	-0.001634349	0.510358675	-0.069669931	0.141817909	-0.045546067	0.029796132	-0.018416224	-0.049486987	0.011286265	-0.141982203	-0.036245727	-0.366523683
GSM773572	0.255555594	-0.044113838	0.170264863	0.154881488	0.03760933	-0.059606773	0.066608202	0.211629598	-0.112965517	0.017243313	-0.07235248	0.040508453	-0.013963694	0.510358675	0.137973309	0.189484126	-0.009419915	0.031624133	-0.033429574	-0.000603143	0.070895763	-0.135299335	-0.001458197	-0.321073286
GSM773573	-0.026823336	-0.265239385	0.120621292	-0.060883931	-0.061014054	-0.079670862	0.031850312	0.241567543	-0.138108602	0.006729146	-0.01883521	0.06760219	0.028610214	0.510358675	-0.180762802	0.112548996	-0.024354702	-0.015720213	-0.153444463	-0.059021215	-0.012748255	-0.048747735	-0.018084012	-0.171762344
GSM773574	0.166379082	-0.176841377	0.122834723	-0.049268533	0.028812502	-0.055037821	0.064854343	0.215542854	-0.089988501	-0.025746873	-0.045909331	-0.00625264	-0.041947712	0.510358675	-0.02908845	0.167483472	-0.048345216	0.027205539	-0.023865025	-0.053840892	-0.007096671	-0.077129341	0.010540384	-0.306196952
GSM773575	0.200661356	-0.125646656	0.160520302	0.112290072	-0.180249065	-0.003132313	0.028433216	0.159153943	-0.145480242	0.00566467	-0.065289066	0.016082031	-0.052817332	0.510358675	0.078714686	0.163344012	-0.016972636	0.012531625	-0.051018208	-0.01887998	0.039115155	-0.091704918	-0.014926102	-0.386967236
GSM773576	0.152619598	0.060421659	0.195387065	0.181957498	-0.058621471	-0.066663572	0.081850304	0.146882949	-0.045587539	0.006788804	-0.046953966	0.012608856	0.04764714	0.510358675	0.107727807	0.169783746	0.004833705	0.076083202	-0.058710954	0.143243194	0.020358427	-0.163402028	-0.080641599	-0.293784795
GSM773577	0.13756708	0.025827954	0.164067324	0.009987793	-0.014161907	-0.022189166	0.082822393	0.166257154	-0.113547995	-0.070006411	0.062177681	0.033505267	-0.032811238	0.510358675	0.052925026	0.197141918	-0.014372638	0.051254224	-0.015732569	-0.020102877	0.019006988	-0.116176679	-0.014232148	-0.308204801
GSM773578	0.216465457	-0.21147831	0.141186633	-0.068027162	-0.064204577	-0.053925297	0.026127364	0.11919223	-0.131239298	-0.074823663	-0.033214952	-0.017355763	-0.070472016	0.510358675	-0.010990669	0.17903774	-0.002518484	0.009540253	-0.000926095	-0.106429505	-0.035005781	-0.076947151	-0.015898203	-0.204435521
GSM773579	0.158573122	-0.199203609	0.13154983	-0.066549824	-0.16376026	-0.052544706	0.055886807	0.166836079	-0.028504881	-0.047043945	0.011396266	-0.086629947	-0.020117275	0.510358675	-0.125349665	0.17991345	-0.04164021	0.021260945	-0.034690329	-0.058527451	-0.005302062	-0.096212818	-0.045999634	-0.327644428
GSM773580	0.104254479	0.003448743	0.190644305	0.127090058	-0.0911854	-0.03416888	0.095859242	0.179775565	-0.023160546	0.013906597	-0.070420256	0.037286912	-0.010119569	0.510358675	0.071337168	0.15986409	0.01232065	0.044013846	-0.041992787	-0.011390004	0.048048189	-0.142682463	-0.039398702	-0.163365885
GSM773581	0.073504613	-0.163769087	0.10289842	-0.058222625	-0.040813851	-0.071909455	0.008757506	0.172220102	-0.178999701	-0.081504264	-0.045487843	-0.011708028	-0.032053584	0.510358675	-0.071988787	0.160888607	-0.048017693	-0.009712517	-0.079154473	-0.081572105	-0.003507039	-0.032003144	0.04265393	-0.292963402
GSM773582	-0.021383235	-0.174965453	0.127294965	-0.101133155	-0.04522152	-0.053351382	0.001585598	0.137971471	-0.163382251	-0.085264727	-0.087477822	-0.052848106	0.018510017	0.510358675	-0.073671061	0.145338112	-0.041230077	0.017155043	-0.05196406	-0.130584943	-0.040421932	0.015157582	-0.003583986	-0.243588574
GSM773583	0.216565212	-0.028441247	0.159299991	0.11303343	-0.028871841	-0.049589263	0.102948061	0.219938029	-0.073107619	0.104542124	-0.061163531	0.046109918	-0.033318923	0.510358675	0.122134592	0.172079387	-0.049510728	0.001910913	-0.054784511	-0.00345274	0.030726647	-0.090281697	-0.006161561	-0.299990873
GSM773584	-0.036377135	-0.21119236	0.140505717	-0.12124226	-0.043985999	-0.060573908	0.092592518	0.258883324	-0.129838158	-0.049273512	-0.13411824	-0.017223722	-0.004563271	0.510358675	-0.179948451	0.128231922	-0.044451819	-0.038992494	-0.076782822	-0.141383448	-0.027831181	0.046970973	-0.071968751	-0.329469745
GSM773585	0.105770752	-0.200867663	0.143345458	-0.026945224	-0.018388573	-0.061396309	0.106380053	0.242766345	-0.013226167	-0.028576355	-0.046993726	0.003576907	0.018687998	0.510358675	-0.068171132	0.125491061	-0.084166199	0.01220316	-0.040595835	-0.074852884	0.030714444	0.020196646	-0.035469439	-0.237565027
GSM773586	0.015011641	-0.157853365	0.116242508	-0.02198546	-0.141060399	-0.071923195	0.056790915	0.16910835	-0.135183213	-0.053114421	-0.055541487	-0.005162724	0.002265601	0.510358675	-0.030379262	0.11169323	-0.081297668	0.003663317	-0.09491113	-0.061490862	-0.006529361	-0.153315159	-0.002591646	-0.251619969
GSM773587	0.098811694	-0.139292262	0.117324781	-0.114955531	-0.110297083	-0.044101368	0.062762726	0.202467761	-0.064810498	0.049986305	-0.040464301	-0.092310171	-0.056952952	0.510358675	-0.055162767	0.140478132	-0.058895004	0.011345407	-0.075418813	-0.114152351	-0.024826529	-0.104154573	-0.027262391	-0.379392169
GSM773588	0.162027212	-0.045184835	0.17099091	0.087976028	-0.041376903	-0.008519917	0.087322192	0.15035918	0.00262653	-0.011111568	-0.026745568	-0.027027085	-0.001550332	0.510358675	0.072006444	0.173959645	0.017094716	0.10625986	-0.037643014	0.101245998	0.012593771	-0.187398909	-0.057181428	-0.306105686
GSM773589	0.204927129	-0.0998558	0.128792786	0.083136797	-0.088004031	-0.055812448	0.081992053	0.219388693	-0.131095559	0.075330693	-0.025686025	-0.039201602	-0.008636629	0.510358675	0.04340887	0.184621133	-0.045729956	0.016780663	-0.046911344	-0.041133371	0.013292607	-0.077292199	-0.045935231	-0.203705394
GSM773590	0.203315082	-0.0481587	0.159636607	0.114717717	-0.092273885	-0.049049219	0.065647922	0.187905292	-0.186050893	-0.031991584	-0.004281953	0.061035889	-0.0459912	0.510358675	0.128149976	0.191227386	0.014551624	0.063369112	-0.006687839	0.003391904	0.027024768	-0.086958021	-0.005958705	-0.33047367
GSM773591	0.192903471	-0.241770431	0.128466206	-0.023910244	-0.10093795	-0.037234888	0.084601844	0.222137264	-0.057499607	0.010862851	-0.058569994	-0.034632188	-0.022496477	0.510358675	-0.069100149	0.11889613	-0.066757413	-0.02269104	-0.048968562	-0.029642057	0.031382352	-0.135456593	0.004197561	-0.379757233
GSM773592	-0.058740699	-0.191502119	0.12966404	-0.153917785	-0.200580204	-0.064566278	0.02343607	0.124841174	-0.116887189	-0.060378068	-0.064513776	-0.018103724	-0.002721617	0.510358675	-0.147483302	0.117318311	-0.05933248	0.025619699	-0.058320051	-0.095166627	-0.046432071	-0.037047352	-0.017510127	-0.263210733
GSM773593	0.164790057	-0.170653263	0.139349914	-0.019305617	-0.073800515	-0.054362835	0.123499717	0.17439023	-0.132683744	-0.033107021	-0.063837459	-0.017471573	-0.055921979	0.510358675	-0.019487767	0.176357842	-0.031184803	-0.000146772	-0.017773243	-0.044702518	-0.006846645	-0.052637835	0.005718486	-0.365519759
GSM773594	0.00673865	-0.079005511	0.176472911	0.078036796	-0.148308673	-0.00429008	0.011568513	0.108615455	-0.040269642	-0.052776503	0.038378335	-0.048328867	-0.024033347	0.510358675	-0.000199207	0.187584872	0.018934205	0.055426052	-0.030016788	0.011409053	0.024458808	-0.045951498	-0.089633698	-0.428401935
GSM773595	0.159131155	-0.163502686	0.155463057	0.00021257	0.132766541	-0.034368631	0.114733137	0.186924091	-0.009710391	-0.05798184	-0.03031278	-0.067880642	-0.055437582	0.510358675	-0.023016412	0.1742221	-0.002357514	0.042525994	0.001087463	-0.035149497	0.037473748	-0.154206001	-0.084068208	-0.261659213
GSM773596	0.047921794	-0.198156534	0.205820776	0.099798184	0.208458265	-0.002132667	0.165806282	0.232530222	-0.004808805	-0.013550795	-0.003144053	0.008850391	0.006687502	0.510358675	0.107141168	0.152338761	-0.04434908	0.094824393	-0.021076654	0.05318524	0.060706846	0.00865961	-0.054973391	-0.27671808
GSM773597	0.142167529	-0.175928911	0.144308156	-0.030598976	-0.092996058	-0.027747577	0.077114443	0.148153863	-0.048453468	-0.007294754	-0.061986554	-0.01185205	-0.001051882	0.510358675	-0.000583427	0.178061385	-0.026381171	0.020054071	-0.060714776	-0.043389243	0.007235357	-0.010422081	-0.043889446	-0.345532536
GSM773598	0.028947654	-0.196931384	0.14418759	0.025658898	-0.287332099	0.013255391	0.000991677	0.012600934	-0.012740485	-0.102923009	0.025731842	-0.095103519	-0.054439157	0.510358675	-0.040219156	0.144981179	-0.046540469	0.015012478	-0.005418157	-0.062340256	-0.026186199	-0.209734154	-0.078875225	-0.256913389
GSM773599	0.055414938	0.000523494	0.143085398	0.08075868	-0.130971602	-0.094377234	-0.040398767	0.067402208	-0.098195758	0.012180326	-0.008936445	0.078312845	-0.022449399	0.510358675	0.014571059	0.171423959	-0.037254152	0.035712601	-0.037543433	-0.057988447	-0.003116555	-0.103684367	0.030912408	-0.189924249
GSM773600	0.212498948	-0.094282993	0.13066457	0.015384326	-0.097362377	-0.084322816	0.053823296	0.192718204	-0.140553536	-0.049676208	-0.055294555	0.067347611	-0.005938754	0.510358675	0.036584071	0.183148367	-0.064934186	0.027389085	-0.036579757	0.001449587	0.01246969	-0.082649585	0.023721093	-0.330656202
GSM773601	0.151490347	-0.215651908	0.113315849	0.000683834	-0.107152477	-0.035630625	-0.005919635	0.075007013	-0.117681629	0.007171277	-0.044813665	0.021746821	-0.017820545	0.510358675	-0.086757789	0.182175767	-0.051408315	-0.039814448	-0.098508934	-0.099562759	-0.037072163	-0.018997298	-0.007211804	-0.170758419
GSM773602	0.163893741	-0.187110941	0.161406218	0.040189674	-0.010183516	-0.031235535	0.076343903	0.173545214	0.028250333	0.009492486	0.021266428	-0.04458281	-0.000129793	0.510358675	-0.013191368	0.176171064	0.010031706	0.050544981	-0.096245147	-0.01196039	0.014111128	-0.146390762	-0.092523126	-0.264762252
GSM773603	-0.032854816	-0.225726053	0.135735313	-0.03871264	-0.078595064	-0.049858438	0.042355544	0.11245478	-0.104499415	-0.07076728	-0.090139749	-0.003195596	-0.012232804	0.510358675	-0.051908889	0.135400266	-0.056647778	-0.036074046	-0.056744332	-0.072474573	0.018221406	0.051613134	0.045969877	-0.289586566
GSM773604	0.211128877	-0.094081411	0.156643633	0.198167023	-0.033551507	-0.011642523	0.037423095	0.133840169	-0.154933614	0.079764885	-0.008243971	0.048020703	-0.014979438	0.510358675	0.171735344	0.192190824	-0.032050739	0.004156932	-0.066776111	0.044401286	0.05851919	-0.048395614	-0.024838909	-0.212284384
GSM773605	0.077743476	0.074040169	0.169169248	0.012269892	-0.148234411	-0.035261362	0.085844807	0.140070835	-0.156437074	0.012933648	-0.011610088	-0.001539055	-0.012190791	0.510358675	0.054971472	0.195167175	0.021946346	0.064218457	-0.011700309	-0.004266397	0.008044814	-0.106681001	-0.046864113	-0.188098932
GSM773606	0.120661085	-0.247561003	0.192362533	0.199179526	-0.052164986	-0.004987991	0.07838218	0.145223561	0.002186285	0.074372377	-0.055618626	-0.018219354	-0.022102369	0.510358675	-0.019632174	0.1676164	-0.042214153	0.095228589	-0.063230834	0.124968282	0.017969904	-0.083924245	-0.096097464	-0.405859268
GSM773607	0.0889662	-0.201895248	0.154104865	0.069685224	0.038028301	-0.01710979	0.141541559	0.267510431	-0.031812119	0.038168807	0.023346454	-0.060297636	-0.039254182	0.510358675	-0.061446265	0.176116373	-0.010355699	0.070287661	-0.065035518	0.01455611	-0.024958636	-0.100386102	-0.097104945	-0.384503057
GSM773608	-0.067006851	-0.114027168	0.172228676	-0.038474778	-0.049518125	0.009096441	0.031804236	0.12807297	0.05893009	-0.02194574	-0.097601555	-0.099367685	0.004079247	0.510358675	-0.055663103	0.193411881	0.012669064	0.029543911	-0.010417075	0.019516671	0.007170975	-0.178315896	-0.085189483	-0.346353929
GSM773609	0.089355751	-0.205861867	0.172211904	0.045309678	0.047345908	0.000344886	0.111376552	0.173063664	0.001199973	-0.00649484	-0.014577071	-0.091450068	-0.0354824	0.510358675	-0.011799935	0.181767776	-0.02235502	0.041598142	-0.038642118	0.025238461	0.025228109	-0.037456843	-0.067077064	-0.357670895
GSM773610	0.209413127	-0.185710101	0.163764667	0.058133908	-0.008930386	-0.042590604	0.084591865	0.198560195	-0.086349426	-0.041125179	0.034256686	0.048280544	-0.014955424	0.510358675	0.05198725	0.161575638	-0.024499994	0.062136816	-0.01274022	-0.011665034	0.071270217	-0.01777716	-0.056655821	-0.360135073
GSM773611	0.08927126	-0.045523757	0.200736536	0.063278009	-0.037678865	-0.051598862	0.07987724	0.210579765	-0.094276707	-0.041308102	-0.051570841	-0.073576544	-0.039030186	0.510358675	0.106312088	0.161728069	-0.012718384	0.054956221	0.011404311	0.012904087	0.010371597	-0.087834354	-0.073433768	-0.437802318
GSM773612	0.172546856	0.092450892	0.217560638	0.118141595	-0.084962975	-0.047057109	0.077733805	0.162452967	-0.145835703	-0.046206251	-0.103676873	0.052009355	-0.043673733	0.510358675	0.157983263	0.210021934	0.042791303	0.073248082	-0.028678968	0.063220359	0.041795543	-0.12802368	-0.023188483	-0.210276536
GSM773613	0.201037282	-0.048063426	0.145976957	0.101725721	-0.056722615	-0.074875103	0.040053063	0.131613486	-0.108750699	0.007253023	-0.031155798	0.040986462	-0.044782918	0.510358675	0.06568375	0.1722626	-0.051793512	0.005427888	-0.0584709	-0.001588527	0.04196569	-0.108642506	0.029973018	-0.329104682
GSM773614	0.140040512	-0.20878229	0.149114802	-0.087906026	0.016851694	-0.00466882	0.062618146	0.163654438	-0.041652399	-0.044251247	-0.010473108	-0.096836793	-0.048111093	0.510358675	-0.042628693	0.161273819	-0.024720843	0.032272309	-0.02083816	-0.105375242	0.029151574	-0.063626229	-0.098901764	-0.267408962
GSM773615	0.111986872	-0.221729421	0.126492128	-0.102775939	-0.127016658	-0.010610778	0.006290119	0.067984015	-0.122660591	-0.082028126	0.04322222	-0.084640008	-0.053284734	0.510358675	-0.09692489	0.171902868	-0.058910991	-0.000402809	-0.091537671	-0.074699156	-0.097962145	-0.012980086	-0.064588031	-0.338413799
GSM773616	0.161930281	-0.156064354	0.110696204	0.08986539	-0.148381022	-0.08911124	0.010655142	0.09750633	-0.127719545	-0.023382229	-0.065552059	0.101253829	-0.034609996	0.510358675	-0.003565663	0.179165495	-0.026035585	-0.015295354	-0.089934719	-0.048583392	-0.021391212	-0.035268819	0.079691568	-0.195491467
GSM773617	0.050795325	-0.088340464	0.159349815	0.021482566	-0.106298975	-0.069858446	0.122126805	0.156247011	0.01081876	-0.00356232	-0.007299655	-0.036102401	-0.027791645	0.510358675	0.002177352	0.140357437	-0.032775578	-0.022963717	-0.001854793	-0.068727708	0.00914204	-0.023535568	-0.037042231	-0.279729853
GSM773618	0.049830501	-0.179770722	0.162146402	-0.041011021	0.031851478	-0.00136494	0.125128357	0.186054791	-0.014935609	-0.062469001	-0.108072439	-0.062910307	-0.047337844	0.510358675	-0.109330742	0.132747311	-0.028154271	-0.026780577	-0.007751633	-0.018565275	-0.008022522	0.02898876	-0.081474966	-0.410331295
GSM773619	-0.026566159	-0.226081737	0.13579924	-0.022172135	0.023349063	-0.01882455	0.158492211	0.272229041	-0.021336111	0.009065034	-0.099321551	-0.024227701	-0.019175747	0.510358675	-0.074811436	0.140572773	-0.024182567	0.033945123	-0.056446778	-0.069591469	-0.027310791	-0.018034334	-0.065058926	-0.279456055
GSM773620	0.031778638	-0.226907213	0.178364867	0.100367935	-0.042416391	-0.042516921	0.076706147	0.182541413	-0.036546832	-0.00328172	0.06086582	-0.037298127	-0.023786477	0.510358675	-0.018606652	0.140496496	-0.039939438	0.03850184	-0.081437734	0.015342617	0.027594914	-0.031389231	-0.058140319	-0.286027197
GSM773621	0.076271295	-0.16383636	0.151616501	0.09349643	-0.028962052	-0.079502181	0.067244959	0.172833322	-0.104613397	0.013856585	-0.089734296	0.084412359	-0.008930885	0.510358675	0.010328264	0.149892521	-0.044126468	0.001931573	-0.0675755	-0.021969019	0.073750453	-0.146847651	0.031540309	-0.346718992
GSM773622	0.021399205	-0.262614836	0.194785984	0.122082381	-0.0128118	0.025576754	0.053682228	0.145884163	0.048972421	0.062729841	-0.007165545	-0.049888668	0.0101392	0.510358675	-0.043696846	0.14609241	-0.00882385	0.06196889	-0.101950365	0.067496534	0.039573058	-0.145880221	-0.078630336	-0.344711144
GSM773623	-0.001082238	-0.165600494	0.152378604	-0.07204704	-0.008055708	0.005178218	0.070188349	0.19220326	0.036623094	-0.035084847	-0.051612199	-0.033549656	-0.031102462	0.510358675	-0.025969857	0.164427092	-0.009681227	0.024866713	0.014395109	-0.05425406	-0.018328596	0.06931933	-0.077190999	-0.215752487
GSM773624	0.010883763	-0.193650162	0.155494818	-0.04482027	-0.035685402	-0.023037667	0.043318176	0.09607547	-0.081263314	-0.113820583	-0.008404008	-0.056340979	-0.016011762	0.510358675	-0.030542278	0.182712865	-0.036187156	0.036939556	0.01198329	-0.029555693	-0.109126373	-0.04412895	-0.085573759	-0.463721822
GSM773625	0.096872016	-0.174862845	0.196767907	0.198457217	-0.077168059	-0.01393779	0.130125421	0.226478548	-0.00551532	0.031500096	-0.002701328	0.00488043	-0.010450288	0.510358675	0.067403559	0.154392084	-0.028827948	0.049721711	-0.067195215	0.066123052	0.032954677	-0.165939611	-0.070995224	-0.234279456
GSM773626	0.136110521	-0.210823976	0.158684569	0.072575578	-0.08484565	-0.031641225	0.060410222	0.156888497	-0.074952823	-0.028316506	-0.058249598	0.002967251	-0.02844546	0.510358675	0.017399922	0.175466287	-0.007686641	0.03957989	-0.012002354	-0.039504506	0.078451983	-0.124617364	-0.022908584	-0.2293511
GSM773627	0.112605607	-0.186302351	0.141988731	-0.080077617	0.048513943	-0.021175757	0.08359219	0.183475972	-0.030334192	-0.026059564	-0.055135419	-0.043209763	-0.022181814	0.510358675	-0.040975369	0.149486769	-0.051540433	0.043667975	0.019357424	-0.048597249	0.002385876	0.079826112	-0.055256218	-0.369352925
GSM773628	-0.029487935	-0.223972714	0.114831617	-0.160378471	-0.09808579	-0.06142905	0.040381618	0.140411998	-0.121195702	-0.061108378	-0.040065039	-0.033789434	-0.007451333	0.510358675	-0.128532924	0.181625308	-0.055642579	0.011592758	-0.034933443	-0.087047986	-0.018396033	-0.169528665	0.03264714	-0.343068358
GSM773629	0.086618153	-0.059432895	0.226041118	0.145693941	0.066444996	-0.029934041	0.154874896	0.254073764	0.006222675	-0.011463555	-0.038742355	-0.054908519	-0.041531318	0.510358675	0.142015249	0.194920204	0.016041599	0.049735178	-0.028242253	0.063009346	0.024379419	-0.025347207	-0.076854546	-0.26658757
GSM773630	0.191800882	-0.184316218	0.146835682	0.042819238	-0.145320904	-0.098746868	0.03809229	0.114001482	-0.223712511	-0.017178227	-0.050467175	-0.035551576	-0.045650907	0.510358675	0.035962666	0.184149321	-0.066917325	-0.032633642	-0.024368087	-0.057237611	0.067397676	-0.094298952	0.064114566	-0.310668979
GSM773631	-0.022151099	-0.185884874	0.148435248	-0.14058061	-0.125971081	-0.033101647	0.07428245	0.134401942	-0.158578461	-0.053028044	0.034099898	-0.071105934	-0.04873183	0.510358675	-0.155699348	0.142777396	-0.01482414	0.028086633	0.009059561	-0.142139667	-0.0214117	-0.06829035	-0.053079957	-0.375924067
GSM773632	0.10384342	-0.224983908	0.145126132	-0.124783428	0.009452328	0.018844826	0.042909385	0.166402676	-0.05876761	-0.101478616	-0.078638829	-0.062735712	-0.025083927	0.510358675	-0.11331341	0.16549626	0.032100677	0.005028782	-0.027307435	-0.094796423	0.028162549	-0.103696391	-0.069446167	-0.214566031
GSM773633	0.155682774	-0.095680998	0.153761549	0.096056894	-0.076680898	-0.092161176	-0.00836025	0.09048714	-0.148168794	-0.107471941	0.036506897	-0.003708921	-0.034017195	0.510358675	0.033259345	0.204921602	-0.007093294	-0.004039312	-0.003512197	-0.040141511	0.00054622	-0.158640764	0.037682821	-0.275349092
GSM773634	0.110770707	-0.107824771	0.200394424	0.155511481	0.004086174	-0.031229876	0.11806375	0.148635315	-0.052658773	-0.057950444	0.001895963	0.02008397	-0.040949798	0.510358675	0.115987359	0.217367246	0.029409154	0.069045161	-0.014304941	0.02780103	0.00194422	0.041932969	-0.049784701	-0.237199963
GSM773635	0.13301747	-0.0012436	0.19632196	0.094392536	0.097774174	-0.008786347	0.098192113	0.186117533	-0.021622099	-0.03559214	-0.007209899	-0.009233326	-0.051038516	0.510358675	0.128406027	0.201261151	0.03364475	0.057426266	-0.017061568	0.045728711	0.043149962	-0.030577361	-0.054378822	-0.218307931
GSM773636	0.064770472	-0.096031292	0.138268144	-0.053660943	-0.039372611	-0.084051301	0.01790344	0.082539382	-0.111029106	-0.11018108	-0.000291197	-0.027036138	-0.040501142	0.510358675	-0.067501897	0.157425872	-0.053942243	0.037036993	-0.042873902	-0.104970543	-0.021782761	0.037543157	-0.036156427	-0.329652277
GSM773637	0.087395231	-0.205150037	0.162612066	0.009916501	0.030467984	0.004909512	0.129892123	0.211515151	0.05248847	0.008303831	-0.05606702	-0.049527425	-0.044453143	0.510358675	-0.040831759	0.146206416	-0.025239829	0.00015863	-0.032689876	-0.008088678	-0.010742568	0.000973858	-0.015855969	-0.299352012
GSM773638	-0.13280961	-0.089626532	0.19153708	-0.011002374	-0.170207701	-0.011770241	0.005182826	0.074410235	-0.046660721	-0.05856953	0.067606476	-0.105961492	-0.003617692	0.510358675	-0.025292711	0.187993971	0.007974333	0.049787529	-0.064345982	-0.001095413	0.003351999	-0.13215243	-0.101037746	-0.392078124
GSM773639	0.060301839	-0.122901451	0.112959539	-0.105520581	-0.078701422	-0.008179476	0.082128146	0.154207101	-0.138218019	-0.094334948	-0.128533489	-0.077756831	-0.03916645	0.510358675	-0.095656866	0.156168529	-0.055367578	0.03960974	-0.04235891	-0.130337442	-0.016467969	-0.014753891	-0.032618017	-0.185269691
GSM773640	0.018688597	-0.170711247	0.126256965	-0.077950631	0.025603647	-0.022265602	0.105428077	0.20215426	-0.093545854	-0.053997906	-0.136086783	-0.084518369	-0.00523156	0.510358675	-0.113786007	0.149535189	-0.014871692	0.029834228	-0.05042974	-0.052609754	0.002451596	-0.086087013	-0.077383151	-0.323902528
GSM773641	0.045535069	-0.166095268	0.141268517	-0.129238015	-0.091094965	-0.067134711	0.000227372	0.078335408	-0.046795254	-0.084600624	-0.050791407	-0.141705531	-0.034173191	0.510358675	-0.105186022	0.134599629	-0.019352595	-0.00245892	-0.011338054	-0.137472501	-0.054892342	0.021762727	-0.057212677	-0.358948617
GSM773642	0.056306952	-0.211852963	0.099300605	-0.115104833	0.005300251	-0.057532238	0.091464934	0.098938716	-0.12872416	-0.065007986	-0.047092159	-0.116830498	-0.071034279	0.510358675	-0.063503489	0.176047505	-0.005834471	0.032548907	-0.053394166	-0.094208045	-0.057221786	0.073232531	-0.063078034	-0.340877978
GSM773643	0.245397242	-0.129118051	0.150362611	0.08794791	-0.157290288	-0.083648908	0.082989045	0.124658423	-0.148680215	0.024291014	-0.007874741	0.039944993	-0.019257609	0.510358675	0.070432526	0.16051062	-0.022385857	0.011035414	-0.014641943	-0.010885084	0.013703925	0.008769895	0.017231465	-0.374463813
GSM773644	0.189179556	-0.205286937	0.148210682	0.125397843	-0.107815603	-0.006249232	0.119779889	0.162307266	-0.118080173	-0.046446313	0.023004089	0.023744748	-0.043109664	0.510358675	0.076147684	0.159814484	0.002616399	0.037884179	-0.06708726	-0.005429363	0.017392353	-0.067663598	-0.057432593	-0.326184175
GSM773645	0.030599229	-0.22653851	0.109494033	-0.181196547	-0.26331727	-0.003363564	0.019230004	0.053846542	-0.16335342	-0.07455407	-0.145674968	-0.063902547	-0.008147355	0.510358675	-0.232256909	0.165899493	-0.035639631	0.005129124	-0.004187271	-0.166271233	-0.014718093	-0.000318173	-0.021246422	-0.2894953
GSM773646	0.208187223	-0.051188883	0.168427592	0.093210114	-0.058132286	-0.027047338	0.083904655	0.175323926	-0.026052785	-0.032390217	-0.06094086	0.005338511	-0.026009036	0.510358675	0.106059947	0.19146897	-0.000917851	0.053495715	-0.031562762	-0.026813767	0.067886808	-0.067206245	-0.058697874	-0.414894588
GSM773647	0.212034971	-0.077909753	0.148968534	0.073567172	-0.035339459	-0.011560436	0.081443906	0.130712264	-0.114351688	-0.041125488	0.022764982	0.041706544	-0.040938171	0.510358675	0.07621264	0.183279498	-0.0146872	0.044607104	0.001281833	-0.038512962	0.020133911	-0.048776544	-0.058511963	-0.190106781
GSM773648	0.201458579	-0.196039323	0.120811699	-0.158447684	-0.135204733	-0.004332229	0.080583096	0.185698958	-0.114063613	-0.04049159	-0.150592342	-0.075708956	-0.04341257	0.510358675	-0.164679112	0.173759831	-0.043599025	0.022332393	-0.051595245	-0.117105438	-0.015818282	-0.018678383	-0.070016959	-0.342885826
GSM773649	0.19400063	-0.178608204	0.127570509	-0.01238297	0.039326703	-0.054185048	0.116188232	0.255649337	-0.017937756	0.021122904	-0.076920423	0.03661699	-0.031760589	0.510358675	0.034971965	0.162448615	-0.079583307	0.021807319	-0.030769826	-0.051400257	0.009173996	-0.069951552	0.034677303	-0.162270695
GSM773650	0.16339273	-0.173176762	0.124916266	-0.187900889	-0.073718851	-0.030087017	-0.020137675	0.069618236	-0.10062371	-0.129024791	-0.101570903	-0.110680316	-0.032354601	0.510358675	-0.101716519	0.194948075	0.026200257	0.023419029	-0.034890991	-0.10789793	-0.046327124	-0.042487833	-0.06388023	-0.182257917
GSM773651	-0.083087682	-0.252062712	0.10282608	-0.208030075	-0.244728223	-0.076721628	0.060694617	0.093746934	-0.143247804	-0.076087174	-0.121714401	-0.048118871	0.025316623	0.510358675	-0.245177812	0.155196047	-0.067896749	0.011018702	-0.025039776	-0.13678513	-0.07459483	-0.279374804	-0.005574722	-0.360135073
GSM773652	0.142351465	-0.165621376	0.142154489	0.075350654	-0.070285566	-0.052257935	0.065798452	0.173459865	-0.02543811	-0.063135037	-0.022246193	-0.061892194	-0.044073426	0.510358675	0.036349198	0.1701141	-0.009114421	0.02561343	-0.008015483	-0.050685581	-0.005004878	-0.006586517	-0.055970351	-0.339326458
GSM773653	0.142272217	-0.169024128	0.166298075	0.036975768	0.002155378	-0.034536338	0.158166517	0.176276075	-0.038151677	-0.040794382	-0.064475773	-0.047386998	-0.039839559	0.510358675	0.022686373	0.155075434	0.020084021	0.067843272	0.012757509	-0.042294583	0.01363501	-0.082088873	-0.051525176	-0.278087068
GSM773654	0.222038575	-0.134146068	0.143720027	0.157106072	0.059076596	-0.056665036	0.09571531	0.227871989	-0.126193005	-0.034790023	0.014915089	0.018180407	-0.036477313	0.510358675	0.105182341	0.185667284	-0.019977014	0.044279833	-0.010184893	0.007957608	0.050602668	-0.020393488	-0.020364785	-0.330017341
GSM773655	0.210318327	-0.041938662	0.135233424	-0.148485185	-0.067556713	-0.0044022	0.008898522	0.100764156	-0.16115136	-0.08947458	-0.066749124	-0.043155735	0.009939406	0.510358675	-0.122437486	0.145145322	-0.011332594	0.041176719	0.020353016	-0.147830005	0.002800704	-0.022389632	-0.092367458	-0.387149767
GSM773656	0.176079911	0.010060406	0.189851006	0.109740165	0.061067056	-0.019006872	0.078714153	0.126756346	0.047436748	0.001694253	0.022379916	-0.004989589	-0.004976937	0.510358675	0.022963446	0.171440286	0.003123144	0.086315878	-0.031882831	0.031319817	0.041614671	-0.20255788	-0.07209954	-0.223053756
GSM773657	0.110912428	-0.188304817	0.179553192	0.0747852	-0.024023844	0.011426812	0.125646462	0.21417421	0.002070345	-0.034906949	-0.066107207	-0.027498144	-0.031901298	0.510358675	0.05679266	0.178385642	-0.007012763	0.070557409	-0.016144856	0.010840901	0.033912298	-0.097663693	-0.059097559	-0.396550151
GSM773658	0.241422943	-0.182133222	0.096389448	-0.10017013	-0.088266561	-0.088013533	0.041314238	0.124921404	-0.0961956	-0.081288246	-0.046275962	-0.014936494	-0.01664977	0.510358675	-0.167612112	0.151409526	-0.059789136	-0.021187401	-0.047489613	-0.143599561	-0.015258136	-0.131797598	0.043849969	-0.381947613
GSM773659	0.175478341	-0.16942538	0.102206866	-0.051801322	0.070245626	-0.052765333	0.058953506	0.184526147	-0.092268008	0.018671276	-0.036696895	0.021269703	0.005192949	0.510358675	-0.072347075	0.172818196	-0.086588654	0.009404698	-0.015221099	-0.11902877	0.04069134	-0.168100464	0.03112543	-0.316327462
GSM773660	0.234580873	-0.177619249	0.109526174	-0.116535022	0.058094379	-0.000898006	0.150577406	0.164064848	-0.072324983	-0.069147892	-0.137431112	-0.078508858	-0.029944104	0.510358675	-0.056553075	0.183968012	-0.048484449	-0.02351109	-0.013780173	-0.09901805	-0.005964907	-0.088292831	-0.064876691	-0.39591129
GSM773661	0.194312362	-0.127849105	0.15082784	0.010502137	0.012995039	-0.018901187	0.099045481	0.222780521	-0.067378662	-0.022768222	-0.088564473	0.065870666	0.01244289	0.510358675	-0.032833286	0.171090794	-0.066631686	0.014658187	-0.025111784	-0.063286831	0.035236861	-0.060592005	-0.029910634	-0.424203705
GSM773662	0.103626216	-0.035203348	0.216172208	0.18327135	0.055064051	-0.035342158	0.155503693	0.204826601	0.059645487	0.013444579	0.035386579	-0.07650124	-0.030815152	0.510358675	0.108393528	0.178366359	-0.023678754	0.041225867	-0.028230554	0.060660695	0.062658681	-0.031639732	-0.093963452	-0.316053664
GSM773663	0.049653668	-0.175396944	0.14209027	-0.069339259	0.065811933	-0.046396956	0.103109682	0.150167774	-0.01572384	0.011620861	-0.012207188	-0.039076128	-0.030357987	0.510358675	-0.079360003	0.162084342	-0.042707946	0.011262858	-0.007042373	-0.069740211	0.059318393	-0.10006914	-0.090246984	-0.201515013
GSM773664	0.072869907	-0.221487572	0.111234811	-0.143175225	-0.063432916	-0.020600812	0.070833271	0.241373178	-0.083857062	-0.058000612	-0.074511169	-0.063768277	-0.042068411	0.510358675	-0.089918032	0.152695508	0.01263311	0.058276172	0.000943705	-0.107168244	-0.041529338	0.026029971	-0.048441809	-0.27936479
GSM773665	0.248223663	-0.076457597	0.138763359	0.122802691	-0.121583852	-0.049012181	0.114718182	0.204843892	-0.09979278	0.019712795	-0.007100075	0.037855669	-0.040717557	0.510358675	0.086792761	0.189040353	0.010542264	0.043087716	-0.065418179	-0.022369301	0.070555797	-0.033788737	-0.02928943	-0.209363877
GSM773666	0.183818873	-0.18372476	0.165483984	0.096746213	-0.024112763	-0.030537773	0.117507457	0.162046448	-0.025051271	-0.051802341	-0.038344271	0.023481334	-0.060975343	0.510358675	-0.000209322	0.176798751	0.005681675	0.064111277	-0.02989523	-0.034164699	0.000323334	-0.156236875	-0.045181151	-0.443917131
GSM773667	0.221038822	-0.128315266	0.171234179	0.117763028	-0.011123367	-0.007119004	0.044199729	0.152886336	-0.10345571	-0.01981806	0.041493829	-0.099385397	-0.026518859	0.510358675	0.033550445	0.187909649	-0.004996978	0.028779223	-0.003804757	-0.023486136	0.047266579	-0.161650722	-0.021149779	-0.291046819
GSM773668	0.12114648	-0.211895334	0.144081098	-0.103795925	-0.071303247	-0.006099807	0.04031615	0.105509337	-0.104429595	-0.058955077	-0.007522661	-0.067269213	-0.035725844	0.510358675	-0.129724101	0.17646122	-0.01053063	0.045228881	0.009931637	-0.129995711	0.012729196	-0.03093753	-0.085950701	-0.234827051
GSM773669	0.213312059	0.030467322	0.16294147	0.048413163	-0.056678569	-0.026625085	0.021232681	0.117759255	-0.05619997	-0.004418681	-0.032074107	0.013886135	-0.040585026	0.510358675	0.104204779	0.2007958	0.017580668	0.048740885	0.002024945	-0.008834811	0.023220957	-0.125858009	-0.072735596	-0.345532536
GSM773670	0.148387161	-0.137017171	0.14074904	-0.065417264	-0.063975076	-0.029150537	0.052610992	0.217216378	-0.020208065	-0.057116863	-0.096838886	-0.026656456	-0.028609507	0.510358675	-0.04557919	0.167347473	-0.001003656	0.019347727	-0.025358724	-0.093540755	0.028179888	-0.113024205	-0.060668422	-0.290042895
GSM773671	0.112597711	-0.2144437	0.149015456	0.002616471	0.082765289	0.008722683	0.121523826	0.23368863	0.003791827	-0.044972834	-0.048056608	-0.036868476	-0.036112349	0.510358675	0.054896751	0.18959436	0.026591609	0.082423492	-0.010632716	-0.049783532	0.012842043	-0.033408184	-0.048671288	-0.230902619
GSM773672	0.255532698	-0.104298649	0.178625484	0.060178962	-0.078941448	-0.025489252	0.031336981	0.11217274	-0.149134258	-0.075756723	-0.054496359	-0.007505378	-0.052631385	0.510358675	0.079302048	0.221744588	0.029345453	0.059842453	0.01482553	-0.050989127	0.034433815	-0.124144791	-0.083721234	-0.308569864
GSM773673	0.151783864	-0.165672207	0.104224669	-0.105514251	-0.117070158	-0.050787466	0.05647514	0.132440818	-0.083810842	0.00672908	-0.076821166	-0.052525189	-0.061683534	0.510358675	-0.088232592	0.159266676	-0.05546431	0.016214868	-0.030193937	-0.153177028	-0.043754422	-0.151223122	-0.041679494	-0.329104682
GSM773674	0.197369416	-0.107263866	0.14277918	0.184175613	-0.105932969	-0.072181541	-0.004363038	0.118905474	-0.175566637	0.120276453	-0.023757916	0.102731689	-0.020241172	0.510358675	0.122688247	0.190712361	-0.055303456	0.023577842	-0.079339645	-0.031935053	0.097582893	-0.118225775	0.027648854	-0.211462992
GSM773675	0.081795406	-0.163345748	0.128557839	-0.157301726	0.006571684	-0.008074672	0.100604068	0.205561064	-0.042895519	-0.020428732	-0.066820432	-0.076495013	-0.04306149	0.510358675	-0.140504632	0.155222431	-0.033903194	0.010833192	-0.02198147	-0.120862659	0.021227871	-0.039206025	-0.04758709	-0.25755225
GSM773676	0.170279247	-0.177918001	0.153872892	0.074154883	0.069027479	-0.00041783	0.177475459	0.24543112	-0.049821141	-0.003161977	-0.025142634	-0.013879103	-0.036199058	0.510358675	0.047225187	0.163844806	-0.036811982	0.013840345	-0.0383798	-0.02436034	-0.007268525	-0.111743855	-0.046221521	-0.317605184
GSM773677	0.237609818	-0.047720017	0.139911249	0.104305428	-0.064157721	-0.039406929	0.138981632	0.183112557	-0.11832777	0.007462053	-0.009897945	0.069488444	-0.023504793	0.510358675	0.126763206	0.192929993	-0.000885695	0.023822251	-0.019935069	0.002068355	0.081275373	0.024041725	-0.06298579	-0.338322534
GSM773678	0.147099511	-0.188167398	0.137099194	-0.049290916	-0.097612146	-0.034128668	0.035882725	0.154774409	-0.086017832	-0.019215442	0.037343593	-0.036345224	-0.014856811	0.510358675	-0.042436962	0.158868125	-0.010885452	-0.003148556	-0.021263954	-0.048341469	-0.013264493	-0.147905439	-0.01193093	-0.291411883
GSM773679	0.220020262	-0.076926683	0.187272355	0.191743456	-0.005301823	-0.020898236	0.078059854	0.224965276	-0.081896237	-0.025959434	0.001287738	0.062634687	-0.010383713	0.510358675	0.132490524	0.204041754	-0.00159225	0.040529374	-0.056024907	0.013249547	0.057077733	-0.110041396	-0.020599003	-0.418545222
GSM773680	0.184819651	-0.066737389	0.152638462	-0.00745557	0.004905033	-0.021266722	0.075750648	0.17959573	-0.039185014	-0.031456173	-0.006019372	-0.014127812	-0.025507559	0.510358675	0.030219209	0.162592673	-0.02443208	0.050438742	-0.004289289	-0.021292108	0.047214185	-0.05356312	-0.0930397	-0.276626814
GSM773681	0.08987923	-0.10236789	0.184646242	0.047072871	-0.05044118	-0.000932205	0.066165254	0.115534204	0.026906988	-0.030685504	0.017285335	-0.13370496	-0.001811101	0.510358675	0.034503258	0.187761827	0.010790408	0.077131813	-0.045917394	0.048077801	0.044299178	-0.134044269	-0.112341908	-0.256548325
GSM773682	0.070932343	-0.160375417	0.147766865	0.013464855	-0.011474815	-0.066080585	0.110468433	0.17486424	-0.018800141	-0.027166702	-0.054667087	-0.013334037	-0.018032588	0.510358675	-0.025797117	0.170207741	-0.017621921	0.057551158	-0.022539005	-0.016068153	0.046352293	-0.011335093	-0.085504075	-0.351921146
GSM773683	0.011124576	-0.270711499	0.12316226	-0.153709301	-0.043263818	-0.074516978	0.054815476	0.090988681	-0.089140931	-0.092445001	-0.093306623	-0.042755308	0.024960362	0.510358675	-0.189482553	0.134595127	-0.060081352	-0.010248781	-0.020421082	-0.170882225	-0.037700733	-0.101742454	0.010778963	-0.420005476
GSM773684	0.070371906	-0.171781382	0.144016575	0.006851069	-0.022640826	-0.022280088	0.061268912	0.127004074	-0.064714755	-0.086893519	0.017121497	-0.03994796	-0.050140863	0.510358675	0.027650583	0.161989468	-0.008724647	0.047357999	-0.009347806	-0.033074199	0.003372586	0.026862849	-0.089203663	-0.275531624
GSM773685	0.106915491	-0.239607554	0.149754365	-0.024528726	-0.02986149	-0.02293433	0.090123409	0.176978894	0.010209756	-0.016377747	-0.031808928	-0.104029703	-0.029980133	0.510358675	-0.039430247	0.141613006	-0.000903261	0.023264739	-0.016961994	-0.066357857	0.046608119	-0.053476804	-0.069983747	-0.227982112
GSM773686	0.003529868	-0.200363536	0.178339386	-0.008465148	-0.004246798	-0.0383036	0.111977261	0.165733728	0.031688929	-0.029542715	-0.025955689	-0.122891779	-0.022337751	0.510358675	-0.056419454	0.184456714	0.003648612	0.050897641	-0.021917549	0.037611102	-0.007298658	-0.066872114	-0.083184916	-0.310212649
GSM773687	0.01588992	-0.23568862	0.163889331	-0.061630375	-0.079309578	0.009414128	0.090513334	0.223223677	-0.021502506	1.92E-05	-0.067556745	-0.056827635	-0.018872718	0.510358675	-0.139623029	0.140026272	-0.059654072	0.006086517	-0.058366837	-0.070362691	0.069764759	-0.117698878	-0.083045594	-0.413616866
GSM773688	0.037301221	-0.084528376	0.158091488	-0.013450218	0.058318195	-0.021726324	0.092803666	0.249512696	-0.047826156	-0.020768486	-0.057641566	-0.031322108	-0.022705904	0.510358675	0.024665985	0.137725629	-0.034867865	0.045858426	0.009647744	-0.044258015	0.026843353	-0.09267849	-0.059984566	-0.234918317
GSM773689	-0.003098173	-0.118845632	0.174823039	-0.029910698	0.009854936	-0.009119083	0.120347361	0.11075736	0.003077285	-0.051778789	-0.026392722	-0.079346584	-0.036772548	0.510358675	-0.02393216	0.156599264	0.013674863	0.041358608	0.021721336	-0.047085663	0.021850518	-0.028734028	-0.101762051	-0.39965319
GSM773690	0.024706881	-0.156110171	0.160627412	-0.073240479	0.001737579	-0.021315547	0.084176825	0.163910727	-0.022621167	-0.020408349	0.000801043	-0.022122277	-0.046274434	0.510358675	-0.019913648	0.127772466	-0.021546597	0.028566995	-0.002639243	-0.026208033	0.034236764	0.011333467	-0.057625751	-0.330564936
GSM773691	0.039991995	-0.157117719	0.164230793	-0.060410807	-0.032966633	-0.022439342	0.060547184	0.111220327	-0.075988779	-0.080360313	0.026807248	-0.088986057	-0.050327594	0.510358675	-0.073857636	0.189295251	0.014858866	0.026768259	-0.028452787	-0.068328115	0.003462887	-0.052315172	-0.051932639	-0.24212832
GSM773692	0.119452359	-0.139880929	0.165676486	-0.019144612	-0.039158896	-0.010989828	0.069776859	0.140752253	-0.011043774	0.03293588	0.005526589	-0.003946653	-0.046907815	0.510358675	-0.021309457	0.155799515	-0.010635459	0.032543965	-0.04138816	-0.056697429	0.05157845	-0.002399036	-0.076565088	-0.367801405
GSM773693	0.018742478	-0.180971448	0.177476999	-0.028134176	0.095746467	0.021846954	0.121073728	0.206439566	0.038398543	-0.025006377	-0.046828595	-0.040450837	-0.03859225	0.510358675	-0.045401167	0.158226389	-0.021722655	0.020369359	-0.028078556	-0.027794211	0.015042985	-0.046077572	-0.084124826	-0.301542393
GSM773694	0.19805564	0.096990678	0.174208381	0.137543159	-0.077315245	-0.04750175	0.041431485	0.160228945	-0.082611535	-0.041969481	-0.02215511	0.042012582	-0.03781805	0.510358675	0.148421233	0.199580478	0.020028169	0.050205445	0.010018891	-0.006125936	0.039726831	0.008699777	-0.05279551	-0.29962581
GSM773695	0.074757116	-0.166697338	0.198996189	0.030811596	-0.027436223	0.011099133	0.108155039	0.15100287	0.006204237	0.009217328	-0.02785337	-0.04511973	0.000195974	0.510358675	0.00858219	0.183717415	-0.002718822	0.057009308	-0.046412148	0.071953437	0.063946731	-0.187688401	-0.077884325	-0.275896687
GSM773696	-0.077021425	-0.188742652	0.156218654	-0.053990259	-0.033306298	-0.03292535	0.041535677	0.151273634	-0.018270305	-0.11014911	-0.045118501	-0.101744686	-0.025270672	0.510358675	-0.059793257	0.150514058	0.024571992	0.064900086	-0.018020563	-0.03532265	0.00320177	-0.00829294	-0.085245787	-0.277083143
GSM773697	-0.119938773	-0.230891331	0.116709087	-0.128508105	-0.096036845	-0.048182413	0.004761987	0.075209066	-0.126850119	-0.080523576	-0.035046143	-0.020629004	-0.026478913	0.510358675	-0.218332354	0.153652781	-0.03868976	0.010318126	0.015657796	-0.267965371	-0.008220987	-0.122752007	-0.017842649	-0.347175322
GSM773698	0.196394139	-0.116862814	0.147555198	-0.017777886	-0.218697477	-0.043586192	-0.029617257	0.120077185	-0.119942744	-0.08417873	-0.010658885	-0.050569627	-0.008095264	0.510358675	-0.00994199	0.164230326	-0.015175511	0.013146779	-0.023248612	-0.100880139	0.013577155	-0.011110194	-0.070845831	-0.363968239
GSM773699	0.046873056	-0.229903056	0.170733769	-0.000137741	-0.034957674	-0.046078622	0.066136266	0.158516665	-0.063291273	-0.040916024	0.015316658	-0.092131961	-0.021462037	0.510358675	-0.050457967	0.131984774	-0.034627903	0.031876968	-0.048435794	-0.02826882	0.035457037	0.076487615	-0.08758042	-0.270694533
GSM773700	0.211160123	-0.077024263	0.206189228	0.147207107	0.01225026	-0.020786712	0.094823327	0.097687242	-0.120602343	-0.075294328	-0.005896357	0.018086926	-0.031288903	0.510358675	0.151839246	0.225099968	0.035934783	0.087931419	0.030987513	0.004905806	0.059236153	-0.13246709	-0.037605288	-0.193392352
GSM773701	0.092960403	-0.237522231	0.158657284	0.082519555	-0.049205573	-0.01193048	0.067325531	0.169604219	-0.037435805	0.001229696	-0.009702511	-0.045256139	-0.013827579	0.510358675	0.061490868	0.188065687	0.001496988	0.085866863	-0.0260049	0.101495962	0.005119111	-0.094815112	-0.081787622	-0.346901524
GSM773702	0.10301107	-0.221722999	0.124458178	-0.112024225	0.054964597	-0.009915344	0.027174743	0.147962364	-0.070642582	-0.03942049	-0.021051868	-0.039239292	-0.020874042	0.510358675	-0.104916703	0.182607066	-0.015696284	0.03553506	-0.065155471	-0.07132332	0.027458259	-0.043380994	-0.067644358	-0.324176326
GSM773703	0.231456084	-0.168648091	0.114868096	0.060330034	-0.151582455	-0.044985225	0.015961208	0.041391004	-0.161195737	-0.030497219	-0.077060715	0.021163892	-0.007130752	0.510358675	-0.002916244	0.202063593	-0.022116927	0.060567888	0.011584946	-0.078225235	-0.038347581	-0.003166915	0.065238989	-0.233914393
GSM773704	0.073659324	-0.09838361	0.164816074	0.07691468	0.063248409	-0.026376992	0.077907808	0.166087353	-0.1453901	-0.028383679	-0.010646576	-0.064684186	-0.010546311	0.510358675	0.079371484	0.19090034	0.014564648	0.080044393	-0.015164858	0.001218902	-0.013197477	0.05191556	-0.06162226	-0.210550333
GSM773705	0.154594931	-0.235692348	0.171215039	0.077161497	0.015576329	-0.03148925	0.093742011	0.181917817	0.016290426	0.027078242	0.012586917	-0.05226673	-0.035613669	0.510358675	0.059497335	0.209041966	-0.01760637	0.055900939	-0.029927813	0.059501702	0.06747613	-0.110062213	-0.097965432	-0.287213653
GSM773706	-0.013378011	-0.201018356	0.170723622	-0.129312953	-0.036608234	-0.030361387	0.055399852	0.226100197	-0.051450458	-0.086913317	-0.041655865	-0.150874923	-0.030138964	0.510358675	-0.158057943	0.164344963	0.00340011	0.025060605	-0.015153789	-0.092842814	-0.017165658	0.110460745	-0.122407217	-0.409327371
GSM773707	0.142727023	-0.200259928	0.160628074	-0.01067625	0.084730538	-0.008039865	0.124877057	0.214295987	-0.032437503	0.000162576	0.017790628	-0.078860493	-0.04075564	0.510358675	-0.072944402	0.13477768	-0.029602844	-0.001683051	-0.019441601	-0.06489572	0.036868799	0.030101246	-0.079466329	-0.457241946
GSM773708	0.023396808	-0.150611682	0.150588962	-0.160030843	-0.128301077	-0.035082256	-0.011078646	0.084066924	-0.102802521	-0.070179928	-0.097701886	-0.100432724	-0.04521711	0.510358675	-0.115622027	0.156473874	-0.016106027	-0.026897663	-0.013966742	-0.172892285	-0.054511201	0.102118535	-0.052589499	-0.220589577
GSM773709	0.160623373	-0.079258894	0.200773549	0.174814781	0.00517168	-0.004327707	0.091017404	0.143337053	-0.040843362	-0.082184598	-0.006629616	-0.02527984	-0.020659504	0.510358675	0.169803374	0.229117768	0.051979857	0.114837281	0.036426765	0.056463433	0.017703864	-0.110404187	-0.024423713	-0.338322534
GSM773710	0.175922443	-0.166799287	0.1614806	-0.059891029	-0.039150801	0.000708155	0.064047855	0.189219058	-0.043796517	-0.038067402	-0.010929719	-0.093541449	-0.047963394	0.510358675	-0.025787635	0.178251982	0.04102972	0.030478987	0.004782522	-0.109132923	0.015886545	-0.056718326	-0.12276866	-0.222232363
GSM773711	0.078096915	-0.144916607	0.184708377	0.09514567	0.003947406	-0.01943626	0.109759497	0.244469496	0.00698688	-0.007985489	-0.056009687	-0.027817413	-0.014587908	0.510358675	0.077786297	0.162139191	-0.016129834	0.06099509	-0.037998783	0.031029604	0.063726724	-0.012467444	-0.082834484	-0.454777768
GSM773712	0.042302553	-0.224517823	0.151900615	-0.064425289	-0.200131521	0.036058255	0.046367844	0.184961628	-0.067529361	-0.037411932	0.009453247	-0.048266764	-0.021458471	0.510358675	-0.116673275	0.161581147	0.000210184	0.094099121	0.015558217	-0.127495868	0.020352438	0.01815786	-0.078301908	-0.382038879
GSM773713	0.096706079	-0.190454459	0.171413064	-0.006731334	-0.102146207	-0.044268043	0.058232404	0.145684612	-0.032671322	-0.055675458	-0.105654377	-0.053398546	-0.024523841	0.510358675	-0.007838186	0.164440206	-0.064489276	0.052180121	-0.015345976	-0.041666432	-0.013750082	0.011959229	-0.046162912	-0.378662043
GSM773714	0.073209988	-0.203173411	0.14823244	-0.106958369	0.03849416	-0.064755512	0.104566611	0.193106123	-0.07618738	-0.039657415	-0.062036198	-0.080325467	-0.039871712	0.510358675	-0.133519173	0.14712465	-0.021055845	-0.023601367	-0.018498716	-0.180196597	-0.001681938	-0.052238675	-0.046305788	-0.236378571
GSM773715	0.201108331	-0.219068446	0.128021389	-0.071883867	-0.030208376	0.005004646	0.097412298	0.091847645	-0.100574365	-0.032632868	0.07602299	-0.064624959	-0.072447559	0.510358675	-0.131339546	0.153081955	-0.017638909	0.060188715	0.014529039	-0.131767906	0.026535637	0.062902134	-0.005512236	-0.277265675
GSM773716	0.200492459	-0.123868775	0.105988097	-0.054515721	0.086672415	-0.066969127	0.14590792	0.13329556	-0.114906387	-0.056584593	-0.112216872	-0.004113789	-0.020189227	0.510358675	0.027859049	0.206666224	-0.049009421	0.013945664	-0.057031062	-0.038540924	0.002799457	-0.125930725	0.025342771	-0.204526787
GSM773717	0.186786812	-0.039845715	0.180127042	0.0768119	-0.070859189	-0.059600037	0.040038063	0.057482737	-0.155285716	-0.103424971	0.043308807	0.017326848	-0.042009774	0.510358675	0.072450823	0.209889552	0.018859866	0.024042228	0.008379936	-0.073597657	0.003492589	-0.023048013	-0.039122679	-0.25225883
GSM773718	0.13452221	-0.129818282	0.210980583	0.087551129	0.03484244	-0.014155054	0.133617242	0.17159686	-0.007083179	-0.07084398	-0.072209749	-0.07845786	-0.065217271	0.510358675	0.12318108	0.225412309	0.041943598	0.03969986	0.01488989	-0.003308087	-0.004180359	0.023662573	-0.066247366	-0.396641416
GSM773719	0.019757503	-0.194772645	0.177137054	0.010381793	-0.017550863	-0.025472672	0.072146337	0.154512455	0.007205247	-0.022741513	-0.035300374	-0.073755373	-0.018388251	0.510358675	-0.002569865	0.157789754	-0.010059474	0.074486459	-0.000711849	-0.002688294	-0.006653463	-0.068981812	-0.078124987	-0.164552341
GSM773720	0.181625634	-0.205597381	0.15840323	0.000281561	-0.045478999	-0.014906203	0.058042495	0.13314028	-0.068715566	-0.011374827	0.027038507	-0.029511484	-0.002540453	0.510358675	-0.045478702	0.188821029	-0.024725547	0.042004475	-0.021569309	-0.067761672	0.07182151	-0.008739477	-0.0789791	-0.135347267
GSM773721	0.133878751	-0.236281593	0.161855562	0.12672383	0.120446859	-0.053458156	0.108090401	0.154409759	-0.006435432	0.011832498	-0.048702117	-0.027191872	-0.036558744	0.510358675	0.013195573	0.181645014	0.010338301	0.083080286	-0.01966448	0.055989336	0.037079105	-0.041056426	-0.127833325	-0.32143835
GSM773722	0.047569459	-0.228378411	0.146307128	-0.051516216	0.057886922	-0.010574349	0.079269291	0.205584684	-0.031622063	-0.060812735	-0.047915393	-0.049140505	-0.027265854	0.510358675	-0.088543792	0.172380393	-0.001152075	0.081366928	0.009086795	-0.074224446	-0.023157938	-0.060886821	-0.112929572	-0.3458976
GSM773723	0.13944684	-0.052646729	0.160942378	0.090570015	0.082580411	-0.062554246	0.153998672	0.288684882	-0.089140775	-0.024803231	-0.008924084	0.043109559	0.003849857	0.510358675	0.114495809	0.178328307	-0.036440573	0.01591565	-0.053597528	0.005811592	0.026260057	-0.053254255	-0.023131063	-0.279912385
GSM773724	0.154142539	-0.111709819	0.155838683	0.057454782	0.000843239	-0.043965837	0.124535612	0.224121554	-0.062451648	-0.074752691	-0.069117812	-0.001586151	-0.02062009	0.510358675	0.051554009	0.158480564	-0.05326625	0.021597758	-0.010066138	-0.036992161	0.041480234	-0.10657507	-0.066307505	-0.222049831
GSM773725	0.150497927	-0.162776147	0.168406006	0.058270954	0.041631048	-0.040547004	0.095340487	0.171261371	-0.085309347	-0.063874473	-0.049794442	0.021058671	-0.033349128	0.510358675	0.093600158	0.205945525	0.029392147	0.052091234	0.034856257	-0.009278225	0.027421045	-0.026748876	-0.048286215	-0.369717989
GSM773726	0.116530236	-0.189520766	0.135263868	-0.050346485	-0.010054211	-0.042372233	0.088689188	0.165590762	-0.098950264	-0.070249449	-0.028514426	-0.024632363	-0.034174903	0.510358675	-0.016903543	0.160014905	0.006237022	0.041229097	-0.011841607	-0.055727978	0.010848614	-0.014422127	-0.115528518	-0.312037967
GSM773727	0.13637166	-0.200771731	0.143416753	-0.054815123	-0.038296597	-0.037537319	0.09188127	0.214497512	-0.052390522	-0.016944346	0.008624162	-0.081799112	-0.055976159	0.510358675	-0.089159133	0.16503561	0.013112529	0.061624596	-0.057521171	-0.066044879	-0.006997236	-0.074711579	-0.06730374	-0.318882906
GSM773728	0.04755351	-0.166178467	0.164430095	-0.081465915	-0.03489259	-0.014502693	0.082405358	0.133922366	-0.05093846	-0.074663829	-0.126296864	-0.056603368	-0.032589659	0.510358675	-0.009306601	0.151145643	0.00693365	0.050836288	0.019018683	-0.013007624	-0.008754436	0.022585827	-0.080647257	-0.306653281
GSM773729	0.190393712	-0.159749008	0.158079182	-0.096870956	0.021227591	-0.031836666	0.079973556	0.167113105	-0.035941642	-0.081962374	-0.083235207	-0.005655985	-0.016528748	0.510358675	-0.033375172	0.140444321	-0.036974767	0.007363227	0.021396563	-0.05855613	0.032186927	-0.175693288	-0.069999395	-0.146846765
GSM773730	0.132088846	-0.166189796	0.15052178	-0.033654179	-0.071928304	-0.029893387	0.059240577	0.149299735	-0.068310455	0.004733516	-0.051178187	-0.001491618	-0.026536727	0.510358675	-0.06616377	0.200981337	-0.01808425	0.040725908	-0.038558238	-0.098014474	0.021601325	-0.14408391	-0.070367829	-0.24742174
GSM773731	0.1437393	-0.230420711	0.144028158	0.107061643	0.006879117	-0.027767813	0.106602956	0.11980013	-0.041935261	-0.059382175	-0.068465572	-0.001355129	-0.036722049	0.510358675	0.012352641	0.221883649	-0.000726579	0.064980997	-0.02097325	0.023858847	-0.024288061	-0.005175194	-0.063049291	-0.279729853
GSM773732	0.015446172	-0.203122766	0.16743031	-0.078873466	-0.003569988	-0.022647977	0.06497127	0.108835653	-0.081967299	-0.084326571	-0.01682391	-0.068128461	-0.053286887	0.510358675	-0.07717226	0.173799459	0.018079834	0.014627635	-0.036851915	-0.069720371	0.015190753	0.049821892	-0.088152327	-0.397736607
GSM773733	0.124283615	-0.150791887	0.197414448	-0.000906174	-0.030860874	-0.007969189	-0.011063268	0.099853311	-0.151219505	-0.08521446	-0.04509246	-0.034889156	-0.03496081	0.510358675	-0.011639905	0.200792658	0.031360762	0.034471291	-0.001536246	-0.011877159	0.022808428	-0.134108668	-0.051175568	-0.2969791
GSM773734	0.183223189	-0.192148954	0.195373042	0.230802003	-0.060640276	-0.029222864	0.024949912	0.077620901	-0.040558411	0.012913801	-0.019256823	0.040822784	-0.043624839	0.510358675	0.100754619	0.211105707	0.038293843	0.120876092	-0.033383463	0.148564776	0.005430319	-0.141433819	-0.079239074	-0.28420188
GSM773735	0.044490314	-0.168927061	0.152532583	-0.063126255	-0.00783001	-0.031717309	0.074165291	0.185652614	0.063110997	-0.007288163	-0.012982907	-0.07416759	-0.031447035	0.510358675	-0.087460807	0.161744542	-0.018947911	0.024281642	-0.029450004	-0.110349807	0.005702847	-0.004149132	-0.066223885	-0.142922333
GSM773736	0.065650421	-0.20744313	0.130116311	-0.103161319	0.110295512	-0.004741254	0.13286732	0.13028979	0.013893696	-0.032197096	0.015554356	-0.044450899	-0.025281724	0.510358675	-0.042310211	0.166629718	0.001342976	0.065595083	-0.008834451	0.00634488	0.013183188	0.017713013	-0.075261363	-0.175686776
GSM773737	0.23665297	-0.098299671	0.177898764	-0.000329662	-0.142700694	-0.007312734	0.043371943	0.164253908	-0.134187577	-0.037255544	0.001377292	-0.004033069	-0.078895911	0.510358675	-0.004437018	0.196913479	0.022037479	0.054020071	0.008865393	-0.094889177	0.018509666	-0.069387787	-0.013872549	-0.140275623
GSM773738	0.070613266	-0.139549798	0.152234282	-0.116008653	-0.050343344	0.005637468	0.014762622	0.048683089	-0.164751755	-0.123005541	-0.007429772	-0.074015874	-0.041429589	0.510358675	-0.125261337	0.19293419	0.021980827	0.031853624	0.005225848	-0.102132117	-0.077074817	-0.096409702	-0.09128896	-0.389887743
GSM773739	0.114003298	-0.156679479	0.160947668	-0.068251257	-0.05652188	-0.009060088	0.007902821	0.144360805	-0.008304497	-0.039325593	-0.012670138	-0.102667394	-0.060120738	0.510358675	-0.054035226	0.234972366	0.035784006	0.063038905	0.020953778	-0.011110587	0.008687115	0.007183025	-0.137102157	-0.287122388
GSM773740	-0.012946273	-0.181640259	0.150544906	-0.045659513	-0.06509677	-0.021525787	0.036076877	0.140530678	-0.1527486	-0.118489741	-0.095174029	-0.050619802	-0.037539621	0.510358675	-0.047583614	0.187690205	0.000418561	0.021574151	-0.008121391	-0.129849195	0.008500557	-0.007994685	-0.070851955	-0.260016428
GSM773741	-0.010511767	-0.212756079	0.135122061	-0.103530628	-0.065324019	-0.043338151	0.03602151	0.066195097	-0.089512314	-0.132559792	-0.064910522	-0.023651979	-0.011372848	0.510358675	-0.037365515	0.17702639	0.000965069	0.036556727	-0.016959947	-0.061258263	-0.052460876	-0.019248245	-0.101096176	-0.314228347
GSM773742	0.148052515	-0.197393512	0.081645023	-0.165489843	-0.118181578	-0.013598299	0.01374515	0.089605282	-0.094938936	-0.029039522	-0.099766737	-0.009196063	-0.082726767	0.510358675	-0.13633267	0.168776099	-0.03256581	0.02279336	-0.000332149	-0.140889729	-0.008780673	-0.019593978	-0.012650858	-0.228620973
GSM773743	0.009416514	-0.161736439	0.152863861	-0.082345412	0.074552088	-0.032374787	0.101345681	0.110477815	-0.036861481	-0.060613384	-0.010755867	-0.072456716	-0.035426719	0.510358675	-0.0560999	0.194716407	-0.003256316	0.04227309	0.002627385	-0.076775499	-0.021001845	-0.034756668	-0.080529147	-0.283380487
GSM773744	0.13149897	-0.139054433	0.155301513	-0.075980287	-0.001105627	-0.015410506	0.065009744	0.151680558	-0.04949864	-0.084695656	-0.066027459	-0.063370909	-0.032457315	0.510358675	-0.077318127	0.180440883	0.017201132	0.033622766	0.015696868	-0.066182335	-0.011612765	0.008075106	-0.107766843	-0.375102674
GSM773745	0.114845893	-0.224403724	0.156012402	-0.022456237	-0.120505041	-0.056157622	0.065283834	0.23245146	-0.113856341	-0.039463326	-0.055301537	-0.045759864	-0.078036195	0.510358675	-0.016085694	0.165137579	-0.027183651	0.012312365	-0.004791622	-0.074850564	-0.000739286	-0.054134967	-0.048284362	-0.447659031
GSM773746	0.173615893	-0.089069261	0.185019725	0.060350521	-0.012237857	-0.045366946	0.139323208	0.191360477	-0.056721515	0.01413657	-0.072733506	0.027245661	-0.062655622	0.510358675	0.014092135	0.193204988	-0.00882757	0.016308857	0.001728918	-0.024848912	0.036540626	-0.010922087	-0.056249997	-0.194213745
GSM773747	-0.023426301	-0.17375871	0.15512172	-0.082370999	-0.059521378	0.073547211	-0.002658885	0.065395129	-0.03244006	-0.07852998	0.015601388	-0.070636235	-0.045186591	0.510358675	-0.114396763	0.148763171	-0.016446553	-0.002037104	0.012616824	-0.09446146	-0.000913723	0.051999582	-0.064844256	-0.250889842
GSM773748	-0.01245165	-0.107421391	0.152456323	-0.03005129	0.102269782	-0.056558489	0.125456394	0.157318753	0.02950511	-0.089539445	-0.067981549	-0.095311037	-0.042972425	0.510358675	0.069698947	0.199255786	0.058226415	0.095973428	0.029642951	0.033384599	-0.000139186	0.06050175	-0.067465542	-0.344254814
GSM773749	0.128300522	-0.137747411	0.119703745	-0.036553504	-0.074977991	-0.062320717	0.111096536	0.207215104	-0.084413479	-0.062304273	-0.077278546	-0.018383234	-0.018185108	0.510358675	-0.024007724	0.153358606	-0.030957818	0.006766506	-0.058691799	-0.057761887	-0.002933929	-0.094325009	-0.02005016	-0.318700374
GSM773750	0.157184205	-0.195450705	0.177393458	-0.017237187	0.084574402	0.018083157	0.115510123	0.216098843	0.058281419	-0.025352309	-0.057844507	-0.039130148	-0.045594446	0.510358675	-0.022452798	0.160613483	-0.007711023	0.046087188	-0.036322008	-0.023715981	0.032787181	-0.003775752	-0.075776564	-0.218855526
GSM773751	0.110553271	-0.146256332	0.139071509	-0.045946648	-0.057531896	-0.041430618	0.052760252	0.083270855	-0.025136397	-0.038586886	0.001835205	-0.043865363	-0.024882451	0.510358675	-0.010076101	0.162796475	-0.007424541	0.006895818	0.0205762	-0.08120058	-0.012892728	0.003595555	-0.04166047	-0.247695537
GSM773752	-0.014201435	-0.177363925	0.144349089	-0.042820558	0.021141582	-0.004155779	0.012520303	0.111629133	-0.04130724	-0.085268669	-0.069611782	-0.07761298	-0.016863897	0.510358675	-0.092453786	0.151886236	0.026771499	0.032060088	0.034961264	-0.121513788	-0.036299897	0.089537066	-0.096993607	-0.179063612
GSM773753	0.169767687	-0.143096256	0.186530317	0.045406322	0.005052657	-0.003134414	0.110925086	0.122111893	-0.051116207	-0.052944048	-0.065150411	-0.002852254	-0.062168029	0.510358675	0.05015516	0.180328393	-0.00030562	0.068863692	0.03666866	-0.002358593	0.023150463	-0.126182542	-0.069758265	-0.365884822
GSM773754	0.142289325	-0.101221433	0.188001652	0.07146073	0.056987165	-0.016833312	0.071513018	0.126567367	-0.146534275	-0.036627581	-0.036450434	-0.049903081	-0.060055541	0.510358675	0.059799794	0.208482496	0.031203287	0.055511651	-0.009537546	-0.024223713	-0.014426122	0.090808925	-0.054768423	-0.183170576
GSM773755	0.011057298	-0.20146189	0.135579996	-0.048446818	-0.088385579	-0.006496561	0.039319033	0.121031211	-0.111703351	-0.139303123	-0.039411469	-0.097543865	-0.043249549	0.510358675	-0.101550646	0.198136243	0.000528472	0.016248682	-0.017571438	-0.122531504	0.038247919	-0.013960487	-0.081897319	-0.269781875
GSM773756	0.229977707	0.054985517	0.173091657	0.095729002	-0.027918993	-0.051840334	0.087825877	0.155275285	-0.131965562	-0.09212265	-0.04752221	0.042108382	-0.057911758	0.510358675	0.164027364	0.22353458	0.0297693	0.062203509	0.003495401	0.017912266	0.054742754	-0.131010947	-0.039844277	-0.405037875
GSM773757	0.109865922	-0.151897059	0.159375808	-0.073811978	-0.081612108	-0.019249046	0.069512972	0.139945348	-0.000655455	-0.043853278	-0.054769792	-0.053196106	-0.058434903	0.510358675	-0.052757897	0.168014182	0.011028208	0.019166257	-0.001053929	-0.070304794	0.000764968	-0.090605275	-0.075181963	-0.444829789
GSM773758	0.022772146	-0.058284247	0.209555041	0.020755606	-0.028450108	0.028288961	0.057420808	0.138730104	-0.071905983	-0.050977232	-0.085125184	-0.105297128	-0.024620433	0.510358675	0.059004369	0.184480712	0.023859693	0.046166387	0.023192585	-0.046324537	-0.002519822	-0.178994663	-0.158405373	-0.268321621
GSM773759	0.017287894	-0.193064607	0.141598106	-0.114541365	-0.038226509	-0.036330198	0.018972357	0.149905604	0.014047165	-0.107598179	-0.111409994	-0.088125606	-0.038565736	0.510358675	-0.14539763	0.145677975	0.010740725	-0.00299001	0.015663309	-0.063496184	-0.014989767	-0.027565095	-0.120201223	-0.331295063
GSM773760	0.009991486	-0.179609242	0.197414018	0.038385592	0.124608912	-0.012093239	0.124355451	0.167788182	-0.060287212	-0.062539426	-0.016501798	-0.009682978	-0.036037581	0.510358675	-0.011564496	0.181104281	0.045106919	0.079538955	0.003646708	-0.003543886	-0.013781591	0.00122534	-0.093392101	-0.213014511
GSM773761	-0.025327017	-0.119329834	0.174615076	0.002626387	0.100360409	-0.049658754	0.133772452	0.165944454	0.019302062	-0.024390683	-0.050495718	-0.022232168	-0.028274574	0.510358675	0.045859351	0.189389344	-0.002877851	0.054657837	-0.018756429	0.040471635	0.04405417	-0.059427834	-0.071184997	-0.383681665
GSM773762	0.142873995	-0.154685597	0.184542598	-0.093127785	-0.040641631	-0.062123084	0.022185135	0.097730737	-0.073294939	-0.078150104	-0.036857435	-0.071027402	-0.029820914	0.510358675	-0.063268026	0.159293609	-0.034552013	0.017978959	0.02065294	-0.056164298	0.038843587	-0.023947992	-0.110171701	-0.30975632
GSM773763	0.052201544	-0.247330027	0.187664888	0.113360549	0.021689213	0.002084491	0.11768583	0.123020263	-0.008618902	0.021177613	-0.042248926	-0.02254662	-0.03922464	0.510358675	-0.03633362	0.164465272	-0.047559177	0.041794096	-0.057469591	0.036946269	0.034897003	-0.07038706	-0.060479954	-0.260381491
GSM773764	0.210970502	-0.06657992	0.163111092	0.066917299	-0.016570764	-0.043218863	0.05647895	0.101209623	-0.12754082	-0.07480422	-0.061399715	0.023642362	-0.032988846	0.510358675	0.034761539	0.174905125	0.001184477	0.030539487	-0.009678792	-0.045080991	0.021656725	-0.156598143	-0.085209565	-0.213562106
GSM773765	-0.00476519	-0.131916023	0.184975641	0.002606886	0.161883124	0.007506725	0.054040649	0.150049	-0.005279377	-0.044126531	-0.01303425	-0.071270999	-0.053021013	0.510358675	0.063649912	0.174297502	0.013389801	0.02900775	0.028949352	-0.013888303	0.02220739	0.041682502	-0.073662305	-0.376471662
GSM1672281	0.179555885	0.02415257	0.190403084	0.152037874	-0.099253386	-0.046533463	0.063942042	0.190248302	-0.062094549	-0.047488148	-0.051874668	-0.034979424	-0.050608222	0.510358675	0.201169876	0.175079353	0.021066699	0.085253006	-0.008151236	0.060573228	0.063526731	-0.11912863	-0.078493565	-0.2932372
GSM1672282	-0.001742656	-0.186551024	0.174602054	-0.017540867	-0.015414681	-0.04408449	0.138507581	0.208748236	-0.019577013	-0.065211746	-0.10985541	-0.057415992	-0.032673335	0.510358675	0.003896869	0.176595123	-0.019796569	0.051755135	-0.001836284	0.010190675	-0.023491623	-0.071130313	-0.098172152	-0.385598248
GSM1672283	0.072464689	-0.081221637	0.18930771	0.034521028	0.044171619	-0.013915099	0.157752159	0.164066389	0.004533652	-0.078167224	-0.105432721	-0.121658412	-0.048866177	0.510358675	0.068729227	0.148781735	0.017045366	0.032394769	0.012444119	-0.033392697	0.004082286	0.033866476	-0.081814601	-0.337592407
GSM1672284	0.014981286	0.020800266	0.194555859	0.094977744	-0.033162732	-0.015917376	0.165499832	0.205386585	-0.000618123	-0.005856097	-0.060503488	-0.073070975	-0.076019984	0.510358675	0.118312114	0.15059931	-0.014931008	0.087964968	-0.014542221	0.026497209	0.007755378	0.063210147	-0.104947691	-0.201788811
GSM1672285	0.058684744	-0.152394115	0.140671605	-0.014366708	-0.031840272	0.022620925	0.132489622	0.146322286	-0.031717481	-0.051804689	0.043290172	-0.030800121	-0.049642561	0.510358675	0.061541023	0.165587157	-0.060981115	0.046678372	-0.043033332	0.044836529	-0.019583528	-0.110557682	-0.061337178	-0.279912385
GSM1672286	-0.023302506	-0.232458012	0.147005427	-0.059699088	-0.084840845	-0.040443316	0.044569336	0.08945745	-0.010747403	-0.084575797	-0.080333139	-0.102165053	-0.060185376	0.510358675	-0.075433192	0.16451895	-0.020500168	0.004459442	-0.013577018	-0.098287024	-0.0409386	-0.048180621	-0.079057084	-0.146390435
GSM1672287	0.125727434	-0.08208538	0.176170347	-0.02111995	0.096765921	-0.029526715	0.097124171	0.151829493	-0.039372836	-0.03325466	-0.097010895	-0.020745902	-0.057437555	0.510358675	0.008632753	0.157967323	-0.027834675	0.015040756	0.023861416	-0.051533677	0.011218414	-0.054572896	-0.065611528	-0.201241216
GSM1672288	0.077289749	-0.00027244	0.182657216	0.014123406	-0.009559086	-0.038411146	0.126874576	0.187953113	0.015440627	-0.003987846	-0.010367032	-0.062810298	-0.079225805	0.510358675	0.087933304	0.172177698	0.008845607	0.099906594	0.051041357	0.059873676	0.008869799	-0.108832356	-0.076591042	-0.2969791
GSM1672289	0.141704594	-0.119381091	0.157589073	0.00702637	0.05035334	-0.045207105	0.13374179	0.126400186	-0.060911624	-0.050883224	-0.067663275	-0.105925935	-0.030680485	0.510358675	-0.113152843	0.175970304	-0.012145489	0.012827309	-0.02953907	-0.082480971	0.022289891	-0.012237138	-0.112699359	-0.457789541
GSM1672290	0.022147471	-0.041227246	0.175058108	-0.05241573	-0.096970971	-0.045393737	0.062748233	0.186673713	-0.039545977	-0.042783517	-0.059149417	-0.123503059	-0.034518681	0.510358675	-0.006669659	0.178850613	-0.021396335	0.050312507	0.001088081	-0.01388999	0.051335567	0.017329815	-0.082763912	-0.311399106
GSM1672291	0.166261835	-0.108309412	0.153222588	0.003467859	0.108232644	-0.027013528	0.093046676	0.264707091	-0.044003031	-0.058696606	-0.049174846	-0.082579606	-0.056236792	0.510358675	0.063449122	0.196477436	-0.009917833	0.059150119	0.022014761	-0.034409914	0.047028221	0.025669784	-0.092911702	-0.195217669
GSM1672292	0.214853438	-0.046053273	0.166203623	0.097052191	-0.091606832	-0.056710332	0.159246553	0.249381629	-0.066975154	-0.030370279	-0.103906241	0.004525193	-0.019017473	0.510358675	0.162615704	0.193691713	0.006119179	0.090009813	0.01187249	-0.008904925	0.035033339	-0.003836403	-0.047583379	-0.396641416
GSM1672293	-0.017774041	-0.193950242	0.165728994	-0.111010476	-0.12962825	0.011172868	0.073407702	0.179152822	-0.030842435	-0.004495718	-0.005193845	-0.060954342	-0.030587671	0.510358675	-0.028042026	0.159876292	-0.028928213	0.014550785	-0.073684425	-0.112074962	0.006608589	-0.080374057	-0.024290824	-0.260929086
GSM1672294	0.281233648	-0.024194975	0.165889261	0.096480847	0.026000992	-0.018049943	0.114049235	0.188654349	-0.096858492	0.004084707	-0.147311476	0.012594398	-0.029465321	0.510358675	0.15518972	0.192870452	-0.033654844	0.096444577	-0.019508279	0.049691483	0.049769516	-0.054051374	-0.041521727	-0.25864744
GSM1672295	0.153239353	-0.181524507	0.13181275	-0.104341147	-0.168702676	-0.043726942	0.027895692	0.104493264	-0.117242703	-0.023575285	-0.03035355	-0.090705335	-0.057387683	0.510358675	-0.101918878	0.214422951	-0.030285135	0.028248282	0.001129416	-0.117556752	0.001413557	-0.116521919	0.006405678	-0.251437437
GSM1672296	-0.020246523	-0.171916439	0.13867947	-0.106570439	-0.156005001	-0.017580967	0.015600866	0.056638976	-0.097150278	-0.107548917	-0.003039583	-0.064637493	-0.042727417	0.510358675	-0.15279347	0.163094758	-0.036148493	0.020559028	-0.047299993	-0.118434259	-0.047865775	0.040224911	0.009037068	-0.311490371
GSM1672297	0.119165254	-0.159425826	0.1421756	-0.037972999	-0.075169555	-0.030128151	0.048235603	0.13418805	-0.099905498	-0.065012975	-0.040470437	-0.000657959	-0.027963497	0.510358675	-0.056305724	0.170984896	-0.038999327	0.004560552	-0.035645929	-0.043172275	0.016349503	0.010080235	-0.062653773	-0.221867299
GSM1672298	0.052201032	-0.106831782	0.166181817	0.001960834	0.018224195	-0.016739144	0.137742802	0.262793458	-0.009732905	0.021213291	-0.143516248	-0.06087088	-0.066309313	0.510358675	0.0449594	0.159791438	-0.013685095	0.082766684	0.009077643	-0.014555933	-0.001107879	-0.049680044	-0.074082972	-0.271880989
GSM1672299	0.157726615	-0.129806954	0.173416925	0.158229015	0.044162677	-0.027854255	0.0801277	0.132887032	-0.186976674	0.029715166	-0.062987505	0.036414372	-0.047935896	0.510358675	0.107775203	0.187078513	-0.006840998	0.026037066	-0.034529183	-0.018276532	0.072780059	-0.055474472	-0.02065395	-0.231358949
GSM1672300	0.083506541	-0.17866489	0.147992818	0.0307994	-0.009337692	-0.011081222	0.047835219	0.031528511	-0.05408496	-0.057161134	-0.067247884	-0.122469851	-0.041243304	0.510358675	-0.089103339	0.21910877	0.019238799	0.035968582	0.03288597	-0.139940694	-0.026133808	-0.131025043	-0.102515259	-0.362142922
GSM1672301	0.013776884	-0.086655288	0.148235213	-0.056356266	0.017060702	-0.005357237	0.116053325	0.17995398	0.037112736	-0.052643653	-0.098606895	-0.060548359	-0.052427113	0.510358675	0.010154033	0.175334113	0.00787305	0.054447272	0.030215837	-0.002686024	-0.014137625	0.051482618	-0.082728182	-0.250342247
GSM1672302	0.157235343	-0.198935323	0.129135312	0.016899233	-0.208308084	-0.056498668	0.041473122	0.148077402	-0.08485958	0.062800204	-0.08867748	-0.012204971	-0.063993082	0.510358675	-0.073257367	0.159018285	-0.052017965	-0.026065149	-0.083989822	-0.133788094	-0.021807007	-0.12115506	-0.04492524	-0.248151866
GSM1672303	0.107632605	-0.208332892	0.113569721	-0.083416061	-0.068466516	-0.036951538	0.068630786	0.136201367	-0.025031762	-0.039359815	-0.091782716	0.009014753	-0.030174651	0.510358675	-0.123420221	0.22601048	-0.02688719	-0.007330897	-0.0449404	-0.097002081	0.003193981	0.002571136	0.006257096	-0.278452131
GSM1672304	0.241654673	-0.174073818	0.172781	0.145868112	0.002640847	-0.047574593	0.073814616	0.190495882	-0.102615626	-0.01465256	-0.054915969	0.039444821	-0.042289859	0.510358675	0.086674463	0.213198566	-0.038265381	0.011315967	-0.036540055	-0.012740864	0.047096655	-0.063952106	-0.005915709	-0.258099845
GSM1672305	0.011313176	-0.199260546	0.133669504	-0.158917298	-0.101943609	-0.021314354	0.029348662	0.143981016	-0.076309301	-0.03397223	-0.079121433	-0.067793095	-0.025046963	0.510358675	-0.19079743	0.145232275	-0.053503467	0.013823227	-0.085960558	0.010062118	-0.018640454	-0.17381003	-0.017966121	-0.270420736
GSM1672306	0.147006346	-0.130016184	0.16673713	-0.00121297	-0.003763953	-0.019640614	0.077826406	0.179624285	-0.064707194	0.009768751	-0.060927049	-0.000662466	-0.03971464	0.510358675	0.004243631	0.185175163	-0.01423593	0.019313299	-0.069984484	-0.059954414	-0.000408842	-0.077507064	-0.059423908	-0.267865292
GSM1672307	0.186182799	-0.206065514	0.154908083	0.062615374	-0.12417185	-0.014976862	0.029164637	0.125113482	-0.121719988	-0.057637947	-0.050195638	-0.032462111	-0.01679237	0.510358675	-0.045336192	0.190034618	0.021007025	0.031237343	-0.025771015	-0.061616168	-0.009640283	-0.025271627	-0.023700361	-0.395820024
GSM1672308	0.071643667	-0.192931283	0.154803655	0.027015365	0.015232625	-0.033714324	0.074478244	0.189671928	-0.056029387	-0.05373235	-0.09066357	-0.016725337	-0.024581935	0.510358675	-0.015682902	0.171431951	-0.014583771	0.019110501	-0.018034586	0.008389277	0.041097398	-0.099830512	-0.08405855	-0.470931824
GSM1672309	-0.00952675	-0.198266078	0.146427601	-0.122430774	-0.036218348	-0.061532718	0.067276052	0.106935856	-0.062781407	-0.020453126	-0.079539918	-0.107076958	-0.063745798	0.510358675	-0.114761826	0.206468349	-0.03458492	0.000109653	-0.065214833	-0.057497866	-0.026030654	-0.045389349	-0.059714076	-0.39810167
GSM1672310	0.035322165	-0.199063416	0.19406124	-0.01762723	-0.057113824	-0.038814909	0.015918433	0.09314854	-0.13730536	-0.040128958	-0.101410753	-0.016528916	-0.047040832	0.510358675	-0.092585089	0.174773295	-0.048674084	0.014783207	-0.064678176	-0.097555829	0.010627091	-0.193669346	-0.031886821	-0.240211737
GSM1672311	0.253565099	-0.067679052	0.198706372	0.159260547	0.103560073	-0.033235844	0.13270675	0.260690797	-0.086776777	-0.015901495	-0.012422728	0.061781086	-0.052692785	0.510358675	0.188937845	0.204025538	0.0025461	0.075026168	-0.03181808	0.006355411	0.081036437	0.018722682	-0.055087099	-0.235922241
GSM1672312	0.194321704	-0.164193193	0.127720062	0.00747256	-0.02439464	-0.019163814	0.118196574	0.20765314	-0.048353745	0.067267872	-0.084366908	-0.024227075	-0.050507101	0.510358675	-0.013841235	0.169949488	-0.050000553	-0.010311023	-0.040373877	-0.013758243	0.021889673	-0.069853307	-0.020243776	-0.278999726
GSM1672313	0.040027246	-0.207759458	0.144150779	0.013857659	-0.140767738	-0.05071832	0.022342131	0.125820967	-0.150679343	-0.071251951	-0.05879295	-0.07480923	-0.041582559	0.510358675	-0.071512674	0.170569693	-0.041871397	0.022776861	-0.001795402	-0.074380375	0.001908558	-0.160068482	-0.030854189	-0.245231359
GSM1672314	0.260286029	-0.057028505	0.155575526	0.06315388	0.027385282	-0.048617196	0.09735597	0.204569624	-0.093786376	0.076419336	-0.033572396	0.050551914	-0.044497061	0.510358675	0.036531107	0.179298545	-0.010360999	0.021908483	-0.010664062	0.050925426	0.028346016	-0.117687607	-0.044480044	-0.266222506
GSM1672315	-0.061435164	-0.16980273	0.122042031	-0.022005229	-0.184466923	-0.038343918	0.000564079	0.018569369	-0.17416458	-0.067407265	-0.014163608	-0.09572341	-0.031816237	0.510358675	-0.096270214	0.171586097	-0.052683278	-0.061764226	-0.061361476	-0.115365061	-0.076515857	-0.19170024	-0.047304637	-0.310121384
GSM1672316	0.070496848	-0.184170623	0.148980811	-0.040890958	-0.047330049	-0.012020732	0.06604699	0.116277075	-0.018227454	-0.023027209	0.034908981	-0.091501222	-0.046709865	0.510358675	-0.060226033	0.174218604	-0.025546241	0.020893996	-0.038551823	-0.029895461	-0.053389695	-0.055484014	-0.050514215	-0.329469745
GSM1672317	0.223958379	-0.200450947	0.138784812	-0.004809201	0.039051439	-0.068476448	0.079154738	0.145485149	-0.097477355	-0.060385452	-0.04181312	0.014807392	-0.032903305	0.510358675	-0.050064599	0.203089497	-0.063859312	0.032183263	-0.038649082	-0.075756318	0.037031738	-0.146214383	0.018522831	-0.161084238
GSM1672318	-0.060502293	-0.173592943	0.151632533	-0.036815562	-0.126038949	-0.043364551	0.048650245	0.198418049	-0.095028132	-0.024546939	0.013535731	0.036166316	-0.013469104	0.510358675	-0.106932382	0.17994558	-0.054108083	-0.035274739	-0.071535012	-0.068736935	-0.009536142	-0.105714835	-0.012463131	-0.297617961
GSM1672319	0.148863348	-0.114496116	0.169702898	0.102370277	0.084862818	-0.002829825	0.091123024	0.208787231	-0.078139451	-0.018151393	-0.080327899	0.004578563	-0.060929335	0.510358675	0.115498973	0.206103378	-0.014585171	0.056190652	0.017049342	-0.008667053	0.083688591	-0.042444178	-0.022899774	-0.245048827
GSM1672320	0.073625362	-0.235962448	0.154118253	-0.063614406	0.05896512	-0.015289566	0.135829449	0.21969707	-0.000575259	-0.03552913	-0.07439108	-0.070340516	-0.032676047	0.510358675	-0.063715902	0.166884053	-0.03290119	0.013190973	-0.018014612	-0.054453264	0.033472744	-0.114569305	-0.069562362	-0.249794652
GSM1672321	0.026852281	-0.101203641	0.162676586	0.047918487	0.001083075	-0.002167337	0.070730759	0.252486102	-0.059857892	-0.040494394	-0.049405752	-0.01054191	-0.023731331	0.510358675	0.014775138	0.161822435	-0.007151078	0.023664982	0.006800941	-0.029870953	0.024191773	-0.028230586	-0.076602206	-0.297161632
GSM1672322	0.091049002	-0.059394355	0.191761993	0.049017722	0.005163886	-0.005781384	0.16193926	0.179092032	0.011223893	-0.016120966	-0.006740708	-0.029737069	-0.059587216	0.510358675	0.082736619	0.185645315	0.028119139	0.062960237	0.007768516	0.085181397	0.028437311	-0.048589009	-0.094986614	-0.274710231
GSM1672323	0.229570744	-0.167640303	0.154213249	0.080298772	-0.050808566	-0.027333283	0.050716784	0.233023097	-0.044640887	0.010926935	-0.132667949	0.019973873	-0.046203137	0.510358675	0.053801611	0.169386172	-0.015852053	0.033074111	-0.002113865	0.029083689	0.052686174	-0.115908731	-0.061447491	-0.304645432
GSM1672324	0.10222735	-0.174372632	0.118135841	0.003665052	0.067051869	-0.025358812	0.067960561	0.234085685	-0.075780571	-0.02701196	-0.112101532	0.002979991	-0.040786833	0.510358675	-0.023529128	0.199478746	-0.043050279	0.01620172	-0.049558131	-0.03560772	0.0303175	-0.113332364	-0.040754953	-0.266039974
GSM1672325	0.126868865	-0.15560334	0.150884699	-0.033110918	0.038717978	-0.011677976	0.128623059	0.234229505	-0.03992494	-0.0353485	-0.09046515	-0.037409594	-0.03579164	0.510358675	0.016515472	0.169912899	-0.03953217	0.042944825	0.00934252	0.00513338	0.015320524	-0.01150327	-0.082384947	-0.290042895
GSM1672326	0.192884204	-0.143483373	0.134098702	-0.010652893	-0.071558545	-0.027241157	0.077754911	0.229842734	-0.051859517	-0.030564674	-0.06541076	-0.007132534	-0.055388381	0.510358675	-0.017507651	0.179178314	-0.025181315	0.042537184	-0.022740484	-0.04559272	0.003631892	-0.122718726	-0.071513427	-0.194031213
GSM1672327	0.085630179	-0.152672749	0.146522594	0.043569492	0.036777736	0.001976342	0.076667114	0.200390445	-0.052208096	0.007132687	-0.045380538	0.006512376	-0.049420818	0.510358675	0.01236408	0.180433908	-0.014558975	0.01972647	-0.025964899	-0.002659189	-0.001118602	-0.063172676	-0.003273054	-0.280186182
GSM1672328	0.17489185	-0.155213393	0.141063942	-0.096989369	0.010077068	-0.008619646	0.104160754	0.230622155	0.015094795	-0.040222846	-0.093816734	-0.044575176	-0.023908895	0.510358675	-0.117905617	0.15892568	-0.033414626	0.009413339	-0.048424575	-0.02497502	0.025035685	-0.053521888	-0.036835611	-0.290681756
GSM1672329	0.094316742	-0.130613021	0.18314736	-0.010521678	0.003670842	-0.000565856	0.102636886	0.203465091	-0.069793798	-0.048440967	-0.007379114	-0.050566656	-0.063604901	0.510358675	-0.008402036	0.17489152	0.005371673	0.056361262	-0.002172195	-0.007477469	0.042195397	-0.080474141	-0.103416457	-0.343433422
GSM1672330	0.137892026	-0.076960186	0.189839401	0.112165406	0.053613065	-0.022844466	0.105502078	0.200843392	-0.091544363	-0.019958657	-0.093322459	0.009566809	-0.044329556	0.510358675	0.125281536	0.178632837	-0.005180369	0.065408761	-0.017533503	-0.000245542	0.058586313	-0.026012053	-0.060111723	-0.241945788
GSM1672331	0.087491627	-0.064944224	0.188529492	0.06726151	-0.074182312	-0.030058577	0.012267246	0.107853704	-0.1001473	-0.044768356	0.075199668	-0.010275189	-0.048437805	0.510358675	-0.001104978	0.168173721	0.007395729	0.030159292	-0.052320257	-0.072731499	-0.009507813	-0.079764894	-0.03720184	-0.262206808
GSM1672332	0.208278093	-0.06590542	0.147323681	0.056081732	-0.091713799	-0.022863233	0.052810088	0.159719081	-0.0699619	0.040525683	-0.051983364	-0.001575337	-0.045273668	0.510358675	0.018201611	0.173035811	-0.011452858	0.018476399	-0.042464024	-0.040545322	0.005834572	-0.034363111	-0.005837696	-0.259925162
GSM1672333	-0.021340329	-0.150455507	0.189290455	-0.073223313	0.076852861	-0.012054504	0.083506323	0.133806354	0.046369814	-0.039706213	-0.01847952	-0.072922589	-0.053245385	0.510358675	0.000382542	0.197457566	0.011903334	0.048588577	0.033445703	0.003375497	0.041675135	-0.022079584	-0.107338534	-0.262663138
GSM1672334	0.120689051	-0.136796979	0.179109709	0.084505652	0.09750262	-0.025771798	0.125481948	0.249320694	-0.032928461	0.098633991	-0.101362802	0.050049838	-0.039787501	0.510358675	0.064404354	0.180615516	-0.009557229	0.028962195	-0.04732209	-0.021478561	0.036912251	-0.032853707	-0.060532588	-0.251437437
GSM1672335	0.145058637	-0.063523658	0.184322404	0.054610312	-0.028552249	-0.036064279	0.101433234	0.193765779	-0.123204057	-0.08002979	-0.066120124	0.015176921	-0.039169841	0.510358675	0.075424015	0.187829823	0.001089917	0.011639771	-0.018793551	-0.024461827	0.028401554	-0.118326325	-0.069774444	-0.262206808
GSM1672336	0.067016382	-0.131493158	0.139931939	-0.011579173	0.014114025	-0.045391263	0.039111112	0.146376771	-0.149750512	-0.027663226	-0.085412327	-0.022690665	-0.040119575	0.510358675	-0.012672451	0.204094677	-0.020936852	0.015009426	-0.048889123	-0.039968768	0.016750355	-0.224451313	-0.032331251	-0.280825043
GSM1672337	0.059182346	-0.060812052	0.170762747	0.030628556	-0.118591015	-0.006544402	0.109482776	0.22850641	0.009125139	-0.005487153	-0.085462202	-0.003059087	-0.026398926	0.510358675	0.093267623	0.17244514	-0.005731929	0.085681472	-0.021792715	-0.001811053	0.023042019	-0.066108313	-0.017011821	-0.258921238
GSM1672338	0.20883857	-0.168687496	0.151704026	0.146336843	0.087904527	-0.041953354	0.107916924	0.277026719	-0.066119895	0.014117224	-0.071748264	-0.033370569	-0.067273535	0.510358675	0.074551605	0.188605688	-0.031876094	0.007253712	-0.013094335	-0.01770899	0.018546637	-0.136502899	-0.015465751	-0.183718171
GSM1672339	0.169581858	-0.15213207	0.154016415	0.071279174	-0.043172358	-0.034681835	0.060814644	0.187296248	-0.084968114	-0.055073545	-0.041221024	0.017489429	-0.043278181	0.510358675	0.047719063	0.199259574	-0.025992245	0.040322266	-0.027711561	0.00588238	0.010211977	-0.165797637	-0.050803465	-0.34808798
GSM1672340	0.112425741	-0.126724109	0.168221845	-0.024925165	-0.016896485	-0.055364627	0.06207872	0.122897288	-0.113064424	-0.050653002	-0.030965148	-0.035570393	-0.043008692	0.510358675	-0.025124031	0.169647795	-0.00707913	0.026729085	-0.037521691	-0.030474684	0.003002545	-0.229255023	-0.049882601	-0.276079219
GSM1672341	0.120004851	-0.136036233	0.153668407	0.032845488	0.014896926	-0.029762901	0.054987333	0.21373866	-0.07437516	0.027821999	-0.043093181	0.027176191	-0.022736481	0.510358675	-0.034994004	0.177731883	-0.015617025	0.030578824	-0.036733726	-0.026039164	0.02901143	-0.173403168	0.00023398	-0.160445377
GSM1672342	0.065125017	-0.200060626	0.12083324	-0.142949667	0.074762119	-0.010502779	0.12285729	0.309193347	-0.045209128	-0.010964991	-0.032729291	-1.19E-05	0.003880686	0.510358675	-0.053283219	0.164802265	-0.01301592	0.050828501	-0.034804492	-0.033782531	0.015635804	-0.038686118	-0.050694752	-0.236287305
GSM1672343	0.183959416	-0.227757826	0.162046047	-0.041391819	0.016698821	0.000968911	0.055497023	0.1478336	-0.105522825	-0.046592363	0.003638374	-0.033314827	-0.033572348	0.510358675	-0.022014595	0.188460658	-0.021961682	0.020088693	-0.008942066	-0.046270129	0.016689043	0.098517406	-0.064781886	-0.304554166
GSM1672344	-0.009873455	-0.176999522	0.161425262	-0.045227449	-0.003910301	-0.047797575	0.111575498	0.148603782	0.06176999	-0.0465107	0.001115895	-0.084422022	-0.063967446	0.510358675	-0.088103527	0.198862993	0.013124651	0.05577379	0.011611416	-0.058465484	-0.051014273	-0.008341146	-0.093545514	-0.273615041
GSM1672345	0.154732906	-0.123504551	0.166304049	0.089075734	-0.074174253	-0.022592277	0.090168356	0.226486206	-0.066459657	0.014855084	-0.060353225	0.012956552	-0.04097677	0.510358675	0.068144431	0.176955342	-0.029281356	0.03694268	-0.04194664	-0.002397294	0.021974105	-0.143472737	-0.014141134	-0.337136077
GSM1672346	0.000134111	-0.244340628	0.132474789	-0.207863644	-0.191846741	-0.060602667	-0.008701577	0.013386295	-0.128802742	-0.158750216	-0.046229439	-0.063094927	-0.042114494	0.510358675	-0.175429281	0.187084429	-0.009855741	-0.002147973	-0.097226477	-0.161173056	-0.11980953	-0.152229089	-0.012035472	-0.231267683
GSM1672347	0.235391943	-0.104843835	0.123516986	0.03488511	-0.069129353	-0.05851995	0.076587819	0.180817375	-0.098353021	-0.00265208	-0.079188281	-0.098294612	-0.061207817	0.510358675	0.017533853	0.218675442	-0.028662996	0.028606896	0.000148016	-0.03807681	0.023135074	-0.224348072	0.008922871	-0.282194031
GSM1672348	0.058562052	-0.131643067	0.140873104	0.053348079	0.006681035	-0.032174937	0.095198272	0.257758453	-0.049413745	-0.02463874	-0.0635882	0.022550414	-0.049037678	0.510358675	0.054157853	0.156751627	-0.029378185	0.067719519	0.010006362	0.018720693	0.057688245	-0.063856388	-0.033141647	-0.275896687
GSM1672349	0.077759506	-0.142446812	0.13237983	-0.058249314	-0.134196984	-0.025434778	0.006333583	0.11907878	-0.104980389	-0.080211333	-0.004867616	-0.030969682	-0.036728319	0.510358675	-0.058454961	0.168396399	-0.039524798	-0.007742132	-0.030151916	-0.055022029	-0.043311405	-0.200805706	0.020260956	-0.26613124
GSM1672350	0.123975339	-0.118605566	0.191460764	0.077567164	-0.078950151	-0.04839255	0.061369642	0.185859054	-0.121056722	-0.007459984	0.009470503	0.034495836	-0.040313135	0.510358675	0.016833873	0.173545705	-0.037595552	0.031123632	-0.048614177	-0.003748585	0.046027944	-0.006373904	-0.046782125	-0.43050105
GSM1672351	0.158230587	-0.146548887	0.162466802	0.041080095	0.20838412	-0.001235615	0.137451161	0.13135915	-0.057555689	-0.041941281	-0.086339482	-0.043027946	-0.078333585	0.510358675	0.114717267	0.190950035	-0.029862922	0.048009477	0.046358215	-0.041208169	0.002085921	-0.022398294	-0.064069823	-0.282011499
GSM1672352	0.115412152	-0.202142546	0.142187747	-0.029908853	0.002259525	-0.057477714	0.059443698	0.148829247	-0.067456486	-0.071092545	-0.060805405	-0.064070914	-0.048114175	0.510358675	-0.028077156	0.183820413	0.002600086	0.048644617	-0.045808884	-0.061692652	-0.018813779	-0.044492704	-0.074510968	-0.167472848
GSM1672353	0.067596127	-0.184257108	0.137536594	-0.059593072	-0.122260892	-0.057185556	0.004402597	0.101841518	-0.167228573	-0.107289123	-0.037493598	-0.055746941	-0.047673978	0.510358675	-0.095765604	0.180508562	-0.043425206	0.00345036	-0.051136882	-0.099113144	-0.0373026	-0.032408747	-0.027403724	-0.246600347
GSM1672354	0.008681255	-0.094670349	0.159229441	0.035694007	0.114784055	-0.040519599	0.092196322	0.138762857	0.023537539	-0.032412797	-0.006429526	-0.060590678	-0.021538983	0.510358675	-0.006560726	0.198617343	-0.003683682	0.023836719	0.047147316	-0.077320485	-0.023999988	0.030425813	-0.07552032	-0.281646436
GSM1672355	0.182173412	-0.106392574	0.12972394	0.059303662	-0.018718395	-0.035059488	0.097363622	0.15017338	-0.075684087	0.025650051	-0.072340056	0.021965854	-0.017643476	0.510358675	0.02486787	0.178781508	-0.016456411	0.001144555	-0.023274238	0.161185	0.019767534	-0.06111609	-0.035061824	-0.320890755
GSM1672356	0.225347637	-0.094636657	0.11968243	-0.010069469	-0.152291047	-0.011380279	0.02979645	0.057981041	-0.112510788	-0.049646497	-0.020339406	-0.067156759	-0.095536106	0.510358675	0.008554199	0.199068868	-0.026639622	-0.003778597	-0.060735271	0.055119833	0.023953995	-0.004283222	0.00223758	-0.268047823
GSM1672357	0.017478642	-0.182205958	0.150986029	-0.117176042	-0.094742009	0.000553557	0.075569028	0.141013268	-0.032441983	-0.066559872	-0.147790449	-0.069051487	-0.048417178	0.510358675	-0.138193461	0.166189662	-0.026691892	0.035127967	-0.019554285	-0.05575883	-0.010787718	-0.120073299	-0.053881565	-0.325819111
GSM1672358	0.134983668	-0.077147573	0.149827261	0.00570327	-0.016821184	-0.068892675	0.016285221	0.103456181	-0.136871467	-0.141677339	-0.026302287	-0.009173597	-0.035499444	0.510358675	0.066668002	0.199882063	0.000320013	0.06771022	0.019684028	-0.059654016	-0.039409235	-0.092777997	-0.032407479	-0.237473761
GSM1672359	0.074546422	-0.171016356	0.152704744	-0.063972976	0.024011958	-0.015050332	0.030424096	0.139357401	-0.022089816	-0.024205525	-0.071332654	-0.061467822	-0.041646917	0.510358675	-0.062234884	0.18954502	-0.004279661	-0.004880529	0.034120022	-0.131597732	-0.032822624	-0.086017182	-0.118860144	-0.247786803
GSM1672360	-0.020134491	-0.196030702	0.142126943	-0.069538911	-0.139426932	-0.047106739	0.04417978	0.201791511	-0.081212764	-0.012734273	-0.14008287	-0.046129983	-0.059376228	0.510358675	-0.113084375	0.150449188	-0.026328033	0.008686417	-0.033201275	-0.108114454	-0.005986658	-0.031724452	-0.075150607	-0.231176417
GSM1672361	0.203502562	-0.128839915	0.147214317	-0.034669253	0.04653258	-0.0252199	0.083106076	0.179305422	-0.044316421	-0.049494402	-0.038125251	-0.070009628	-0.056436506	0.510358675	0.008883196	0.178594557	-0.009601763	0.044778664	-0.013065843	-0.012696074	0.003710788	-0.107831808	-0.07605429	-0.251802501
GSM1672362	-0.115738203	-0.200655638	0.114882977	-0.132207864	-0.14648393	-0.017776504	-0.042635506	0.070692358	-0.084558085	-0.031354297	-0.057918561	-0.062638341	-0.028569152	0.510358675	-0.153079485	0.176501775	-0.002280499	-0.02025617	-0.055062711	-0.127844866	-0.110965695	-0.196341381	-0.004290293	-0.304371635
GSM1672363	0.048001105	-0.130556707	0.15637342	-0.032143644	-0.064130829	-0.018208626	0.061819285	0.178921472	-0.031231684	-0.045376096	-0.008870817	-0.046589448	-0.049436506	0.510358675	-0.072445667	0.176795455	-0.01283356	0.017790985	-0.056854148	0.056020794	0.027624412	-0.051627253	-0.107529378	-0.316327462
GSM1672364	0.020580099	-0.162573041	0.137749394	-0.079796166	0.085742173	-0.057564107	0.099078155	0.204275596	-0.058088012	-0.055487855	-0.097203084	-0.071354591	-0.056148498	0.510358675	-0.076310168	0.183437222	-0.062225083	0.011549938	-0.003726623	-0.120962057	0.005691083	-0.118047634	-0.043510734	-0.224879073
GSM1672365	0.158783021	-0.206953932	0.155173552	-0.01790507	-0.149146378	-0.007433904	0.089339053	0.121787053	-0.016919168	-0.063559094	-0.113377592	-0.000110887	-0.022326814	0.510358675	-0.078138786	0.194415593	-0.006667521	-0.028854448	-0.027030757	-0.053615514	0.000635925	-0.09868636	-0.024141554	-0.221776034
GSM1672366	0.017743439	-0.215184843	0.148688981	-0.029362408	-0.038731953	-0.044837295	0.119792231	0.165264528	0.042000854	-0.104819959	-0.15015481	-0.026397338	-0.047241573	0.510358675	-0.038805452	0.201936548	-0.045530279	0.042817775	-0.01088908	0.009224399	0.010586342	-0.076765845	-0.044130061	-0.281828968
GSM1672367	0.253671344	-0.108687825	0.206308034	0.208864071	0.136858637	-0.019159129	0.134927981	0.259869682	-0.037454859	0.037999477	0.02310937	0.028281581	-0.044220219	0.510358675	0.154493539	0.182387956	-0.0004481	0.069829316	-0.019686256	0.024675673	0.04430153	-0.065728298	-0.062354237	-0.295153783
GSM1672368	-0.009976658	-0.282564209	0.134909644	-0.19555436	0.021804693	-0.035712955	0.024705538	0.046922506	-0.08151813	-0.108844371	-0.017399055	-0.112521971	-0.032586709	0.510358675	-0.173086306	0.176757794	-0.021176269	-0.010838902	-0.087934647	-0.082458743	-0.047542059	0.009804631	-0.064066246	-0.260472757
GSM1672369	0.084204469	-0.217538437	0.175751527	0.040416866	0.020090917	-0.043545777	0.127195426	0.173349738	0.008984345	-0.002292124	-0.014476852	-0.03463274	-0.056024198	0.510358675	-0.0054047	0.169718007	-0.000918971	0.039349738	-0.053790322	-0.014528948	0.0441002	-0.119191047	-0.086923099	-0.414529525
GSM1672370	0.099058272	-0.226845325	0.171913702	0.016094581	-0.091116125	-0.052863929	0.044727305	0.089668961	-0.089735801	-0.049695821	-0.02510952	-0.039116956	-0.052860107	0.510358675	-0.044617812	0.190406322	0.002131129	0.031454037	-0.043272579	-0.072069215	-0.01230707	-0.037558969	-0.049828839	-0.263758328
GSM1672371	-0.027790571	-0.183579269	0.16162124	-0.082083328	0.002473564	-0.014212966	0.12344512	0.174375773	0.0335505	-0.034941008	-0.088173834	-0.10021801	-0.042475017	0.510358675	-0.096668774	0.185710209	-0.013164289	0.035433811	0.000412866	-0.01989508	0.022477848	-0.158373617	-0.098691779	-0.293693529
GSM1672372	0.151852549	-0.035007101	0.194933688	0.086710708	0.017207715	-0.035849964	0.150762465	0.250028273	0.022089173	-0.036463632	-0.055105016	-0.062228197	-0.057328928	0.510358675	0.111200482	0.191576853	0.011934017	0.041962246	-0.005577322	0.012316703	0.030483744	-0.080325168	-0.062823025	-0.372455964
GSM1672373	0.028987628	-0.001484301	0.207320539	0.05201903	0.043322068	-0.009499386	0.082482107	0.135372678	-0.011431207	-0.035738087	-0.085890805	-0.086675062	-0.044647477	0.510358675	0.105434319	0.179196444	0.015126094	0.064263803	0.062074338	0.074017043	-0.000394636	-0.141168993	-0.089492164	-0.280733777
GSM1672374	0.124487947	-0.129139874	0.136167359	0.01827841	0.04941638	-0.043989004	0.115763135	0.230932803	-0.015897262	0.010553142	-0.102122151	0.033937482	-0.058264801	0.510358675	-0.009869735	0.152760232	-0.050603886	0.044300495	-0.056329109	-0.006951553	0.023978841	-0.178479502	-0.010202342	-0.449758145
GSM1672375	0.154161762	-0.163268846	0.135719717	0.03286104	-0.039217887	-0.035615449	0.036749999	0.124786121	-0.077176174	-0.060881965	-0.104006217	-0.024084081	-0.040279606	0.510358675	-0.05451111	0.15546516	0.003917749	0.03608358	0.008299597	-0.101711401	-0.001866527	-0.097089149	-0.034080218	-0.299899608
GSM1672376	0.155751857	-0.122519609	0.178630099	0.112602716	-0.015642693	-0.057357376	0.06337743	0.209214674	-0.119719177	-0.011850107	-0.053446473	0.030487353	-0.044194332	0.510358675	0.039273689	0.21591488	-0.031756676	0.006219453	-0.051273812	-0.035178994	-0.005291024	-0.030949531	-0.045336943	-0.237108698
GSM1672377	-0.089363127	-0.242488012	0.111667262	-0.150960651	-0.199873677	-0.043523409	0.004593088	0.05322972	-0.126226698	-0.112586062	0.018566419	-0.160292948	-0.048535024	0.510358675	-0.189315183	0.187224756	-0.038681414	-0.049169765	-0.099696073	-0.130508589	-0.136827511	-0.082436809	-0.010806329	-0.272154787
GSM1672378	0.061198965	-0.074302982	0.133468174	-0.0415074	-0.066602632	-0.023830569	0.090843215	0.194566096	-0.023603877	0.047346508	-0.070552465	-0.016978574	-0.065053987	0.510358675	0.002383948	0.16355579	-0.033909761	-0.002970412	-0.01068229	-0.042563983	-0.010000535	-0.066293735	-0.025541755	-0.271607192
GSM1672379	0.160443035	-0.159673294	0.183811173	0.068535468	-0.046539934	-0.005964156	0.083348821	0.188986842	-0.015604474	-0.026857606	-0.094307414	-0.056728646	-0.036872868	0.510358675	0.039201872	0.189405574	0.025178382	0.028311109	0.025251839	-0.01707622	0.064140171	-0.116502978	-0.073076747	-0.260655289
GSM1672380	0.129633401	-0.113614362	0.131154766	0.027443461	0.034507728	-0.027937182	0.095610302	0.172230502	-0.049701804	0.094569573	-0.070841198	0.029607359	-0.058082575	0.510358675	0.01182011	0.19055431	-0.041023346	-0.021605031	-0.048543158	-0.025335306	0.00839286	-0.172119413	-0.002626672	-0.262024277
GSM1672381	0.092575246	-0.1786676	0.159752683	-0.012974181	-0.063270347	-0.001308437	0.051282671	0.117902949	-0.006844757	-0.02504363	-0.018301135	-0.062246775	-0.047708614	0.510358675	-0.033749702	0.173348978	-0.008339279	0.033771235	-0.040970998	-0.010999457	0.003401133	0.054695222	-0.06808804	-0.280094916
GSM1672382	0.00296037	-0.131748724	0.150311279	-0.027480613	0.140414039	-0.040516442	0.126490577	0.195804758	-0.001163882	-0.066235359	-0.049700829	-0.11800023	-0.049928337	0.510358675	0.029517913	0.166117075	0.017077283	0.066209108	0.028536554	0.014143299	-0.012729931	0.026717514	-0.083665138	-0.288947705
GSM1672383	0.17716792	-0.03357932	0.170674038	0.090121733	0.003616334	-0.095967304	0.025343144	0.185691454	-0.076308061	-0.01579862	-0.007190822	0.040176105	-0.061034679	0.510358675	0.087493578	0.186716372	0.003377517	0.008516006	-0.057290392	-0.005604585	0.028148096	-0.04595752	-0.019126638	-0.286209729
GSM1672384	0.035489254	-0.178283099	0.148299883	0.083990812	0.047683157	-0.051978107	0.134325879	0.20098218	-0.035590983	-0.054149752	-0.037206758	-0.075847202	-0.046492476	0.510358675	0.063371271	0.174667961	0.002566175	0.022900437	-0.024233613	0.048208194	-0.006841041	-0.083848917	-0.089581514	-0.241945788
GSM1672385	0.132087848	-0.084933967	0.146138543	0.093653159	-0.050805268	-0.056750484	0.06597596	0.178653981	-0.115688982	-0.032046069	-0.049327446	-0.016045253	-0.051751489	0.510358675	0.024981842	0.169502959	-0.023750396	0.007459217	-0.041040327	-0.049403569	0.004972092	-0.102628101	-0.005334454	-0.264214657
GSM1672386	0.048864807	-0.193813571	0.166284776	-0.013262625	-0.07297763	-0.018884287	0.092818358	0.236991303	-0.031286297	0.007585425	-0.146886541	-0.03966923	-0.040299717	0.510358675	-0.046160843	0.166864556	-0.01918808	0.026749213	0.01058863	0.008703704	0.065995215	-0.04556543	-0.057564707	-0.347449119
GSM1672387	0.101483647	-0.185190829	0.154426157	-0.127250886	0.025640365	-0.024988377	0.112667755	0.211836647	0.01967508	-0.067671806	0.004005944	-0.090202954	-0.050514931	0.510358675	-0.06124744	0.166726759	-0.042480039	0.060321939	-0.021060146	-0.016014514	-0.021472936	-0.127897015	-0.045768338	-0.258738706
GSM1672388	0.217064694	-0.157275073	0.158136699	0.057402949	0.050790567	-0.035104307	0.05282682	0.200259765	-0.102963498	-0.035602345	-0.090808947	0.010330944	-0.041673531	0.510358675	-0.057930082	0.180480923	-0.04198635	-0.008876432	-0.03569295	-0.079853799	0.032810087	-0.022726493	-0.043515777	-0.284019348
GSM1672390	0.024313028	-0.184067289	0.114631567	-0.120061562	0.014376665	-0.016369166	-0.011848896	0.104349975	-0.148007425	-0.094036127	-0.131067367	-0.075926635	-0.023156564	0.510358675	-0.164440875	0.190684739	0.016128807	0.02829673	-0.021701707	-0.008040899	-0.016866287	-0.111698229	-0.061321443	-0.313406954
GSM1672391	-0.015297904	-0.004375643	0.175000718	0.085456714	-0.016116164	-0.042254857	0.118936018	0.200752066	0.012279657	0.010875665	-0.056419694	0.022532766	-0.032268712	0.510358675	0.072604858	0.151238654	-0.014070222	0.042336336	-0.005125574	0.091292484	0.001959307	0.009591395	-0.08310566	-0.246235283
GSM1672392	0.115001548	-0.1461303	0.156014672	-0.070939628	-0.048569142	-0.03085745	0.05386441	0.182663195	-0.032698744	0.018881715	-0.125987843	0.004514582	-0.037271463	0.510358675	-0.068831988	0.161676763	-0.034198201	0.011250982	-0.008855427	-0.096626476	0.038756494	-0.091867196	-0.053183872	-0.272246053
GSM1672393	0.139623689	-0.103899053	0.147862433	0.070401557	-0.053225659	-0.040648345	0.042933516	0.090942787	-0.048748711	-0.109085207	-0.045714841	-0.031052861	-0.046133434	0.510358675	0.052978483	0.193634532	-0.054960581	0.021740547	-0.019508448	-0.048245265	0.017588384	-0.093555336	-0.045099013	-0.334671899
GSM1672394	0.057223884	-0.172533604	0.182812266	-0.075430686	0.115654048	-0.007363279	0.139692513	0.229274458	0.029508029	-0.06352419	0.022820105	-0.045216063	-0.050622407	0.510358675	-0.042705518	0.181317012	-0.024919598	0.034751288	-0.008537771	-0.020272522	-0.002188108	-0.070670804	-0.087804463	-0.274801497
GSM1672395	0.057850261	-0.159969026	0.109566358	-0.088027064	-0.123756691	-0.027919972	0.130163762	0.20647606	-0.033527903	-0.01207838	-0.13482471	-0.02383599	-0.039633559	0.510358675	-0.104925577	0.162802745	-0.068755987	-0.000774101	-0.054820304	-0.051679569	-0.000125627	-0.14091794	-0.040451385	-0.315962398
GSM1672396	0.202846164	-0.111561457	0.154178719	0.040693999	0.066540948	-0.031578151	0.13703816	0.221839538	-0.04497028	0.009610832	-0.067163459	0.009941856	-0.036113698	0.510358675	0.038916429	0.179510081	-0.041273353	0.031962118	-0.004349162	-0.005346378	0.02632616	-0.06327568	-0.082930785	-0.230355024
GSM1672397	0.127080191	-0.114972675	0.157062052	0.035796612	-0.012500594	-0.048993222	0.064170367	0.18151	-0.100567132	0.007194711	0.02198072	-0.026197134	-0.042122268	0.510358675	0.027465243	0.154018456	-0.020903206	-0.000314602	-0.053468554	-0.011788903	0.008706431	-0.096686534	-0.068260229	-0.283471753
GSM1672398	-0.00166498	-0.221627439	0.152577223	-0.16340718	-0.057602532	-0.03509786	0.035353666	0.103083768	-0.032779669	-0.081262986	-0.009171476	-0.150373516	-0.033347701	0.510358675	-0.149659588	0.174382539	-0.020920258	-0.005664752	0.024645905	-0.092351819	-0.086774544	0.087940531	-0.095748756	-0.316692525
GSM1672399	0.132777608	-0.217846348	0.129123717	-0.007235657	0.090760949	-0.033433565	0.076737871	0.18854807	-0.074964626	-0.046978014	-0.032772666	0.030471256	-0.032422917	0.510358675	-0.036080517	0.15900296	-0.062146069	0.033918444	-0.022858826	-0.062637184	0.073518614	-0.059481431	-0.057494361	-0.232454139
GSM1672400	0.236289344	-0.102791202	0.166802165	0.130239996	0.070250374	-0.033492092	0.111202624	0.163124454	-0.084694639	-0.07957158	-0.003355918	0.001592068	-0.056304283	0.510358675	0.153520826	0.195039149	0.001194195	0.046207269	0.036898164	-0.007313908	0.009588522	0.00371065	-0.08424354	-0.232545405
GSM1672401	0.196235763	-0.131185725	0.171383218	0.13734346	0.027958451	-0.040532666	0.045209782	0.242375994	-0.094323672	0.065520313	-0.038718632	0.070649705	-0.024673954	0.510358675	0.093565373	0.193898951	-0.021946831	0.038131577	-0.06090473	0.015767338	0.048604194	-0.090427545	-0.02918558	-0.271789723
GSM1672402	0.264917451	-0.205931046	0.131984143	0.101342209	0.020591604	-0.061342417	0.057659324	0.166417286	-0.077826735	-0.006815365	-0.048828032	0.028151418	-0.023829858	0.510358675	0.021209385	0.183069479	-0.028433234	-0.015207591	-0.048526163	-0.067460809	0.059304124	0.038615541	-0.016792982	-0.266861367
GSM1672403	0.216805769	0.029541468	0.174963546	0.092612907	-0.021585988	-0.045198364	0.104265293	0.211215835	-0.02293195	0.019527825	-0.104916737	-0.007867038	-0.023721966	0.510358675	0.097063421	0.169643581	-0.003701235	0.040259045	0.010571054	0.007141496	0.034836712	-0.091746427	-0.060023432	-0.227069453
GSM1672404	0.20655467	0.032890543	0.172626556	0.197170159	-0.009713429	-0.037830704	0.054810058	0.115889756	-0.04580795	0.020985286	0.004471119	0.035163479	-0.001116733	0.510358675	0.161024016	0.199344288	0.014408145	0.033845049	-0.029122669	0.03464025	0.058706177	-0.089274252	-0.054916287	-0.210367801
GSM1672405	0.106906109	-0.160071175	0.15297709	-0.038525215	-0.001382139	-0.032004033	0.120697933	0.222930429	0.013158268	-0.024628514	-0.065749068	-0.089612232	-0.03955542	0.510358675	0.010905548	0.184024024	0.020658124	-0.011563555	-0.004343163	-0.036931767	0.009358414	-0.139871586	-0.076443253	-0.247878069
GSM1672406	0.145535099	-0.000868561	0.163217106	0.101500261	0.057718193	-0.009754071	0.142113173	0.197250979	0.000911271	-0.018742267	-0.068679644	-0.037568322	-0.037581411	0.510358675	0.116222951	0.196608925	0.003931466	0.036621463	0.050324116	0.005114398	0.047284098	-0.190436162	-0.064776926	-0.205348179
GSM1672407	0.140210943	-0.125860619	0.133892582	-0.007480575	-0.035897873	-0.039039769	0.035102139	0.180480339	0.021145097	0.072053057	-0.018530976	-0.076389035	-0.037094388	0.510358675	0.003110719	0.181793259	-0.042045567	-0.000281512	-0.038478136	-0.070633621	0.038171377	-0.183417982	-0.056496348	-0.259012503
GSM1672408	0.176824592	-0.223864264	0.105727541	-0.099702248	-0.119314513	-0.064168322	0.048840929	0.039384932	-0.044976437	-0.092191802	-0.110887785	-0.043612753	-0.04047803	0.510358675	-0.119558395	0.157883533	-0.034446334	-0.06417319	-0.064805179	-0.132824648	-0.016823413	-0.13718588	-0.033252377	-0.291776946
GSM1672409	0.094353105	-0.17696262	0.135327116	-0.104543521	0.050313347	-0.026375114	0.106834253	0.221471314	0.001911807	-0.013107454	0.019182251	-0.108442238	-0.047130173	0.510358675	-0.033798499	0.161100658	-0.014575979	-0.006964122	-0.032346661	-0.045307465	0.012798271	-0.027254452	-0.083879586	-0.207629826
GSM1672410	0.136304623	-0.132174244	0.168251711	0.094634024	-0.012730504	-0.043444202	0.116691913	0.27742968	-0.014219087	-0.017670321	0.003469002	-0.011945981	-0.019543957	0.510358675	0.092709124	0.187579217	-0.010342802	0.010750278	-0.04334728	0.062201144	0.021471912	-0.192763037	-0.062097755	-0.212740714
GSM1672411	0.182092449	-0.187906651	0.128672866	0.118936904	-0.056466777	-0.042270823	0.074284108	0.107468016	-0.14797505	-0.032894818	-0.059174271	0.010378483	-0.033793693	0.510358675	0.040561074	0.190481092	-0.030644134	-0.020774482	-0.034833959	-0.001935779	0.057354521	-0.084716569	0.004191585	-0.200237291
GSM1672412	0.179209155	-0.111138784	0.183187026	0.078901969	-0.064153932	-0.001814369	0.104413926	0.178549322	-0.005952513	0.06687389	0.009235186	0.01730915	-0.044423944	0.510358675	0.067346134	0.179497772	-0.032363575	0.02512193	-0.012194941	0.119419209	0.071997747	-0.09413938	-0.026560297	-0.291046819
GSM1672413	0.07659436	-0.14836661	0.16874799	0.025082717	0.130958308	-0.015747267	0.156353431	0.194790698	0.001049704	0.025584614	0.004233236	-0.055094903	-0.03892161	0.510358675	0.069960393	0.17641931	-0.02720575	0.024263112	-0.05125214	0.057284907	0.024816466	-0.142220324	-0.093047134	-0.246417815
GSM1672414	0.178775956	-0.133713522	0.150911511	0.042555582	-0.115502572	-0.054921633	0.084802761	0.163752623	-0.076836076	0.009897	-0.007304613	0.008032196	-0.018274961	0.510358675	-0.003739185	0.175556156	-0.045987789	-0.022655756	-0.063283896	-0.005686687	0.046071615	-0.046507454	0.033040531	-0.203887926
GSM1672415	0.236435919	-0.12265142	0.158203697	0.084949509	-0.107714624	-0.041609078	0.059741743	0.178881695	-0.072209983	-0.010484357	-0.032598027	0.000643806	-0.059531393	0.510358675	0.055115198	0.20272691	-0.027517539	0.01485703	-0.030751038	-0.042064841	0.035559034	-0.09114903	-0.042889089	-0.303824039
GSM1672416	0.227014877	-0.194244376	0.141910918	0.01987173	-0.08553326	-0.054988932	0.044430762	0.184525014	-0.147427039	0.07789649	-0.083041429	0.022791035	-0.058543058	0.510358675	-0.015154834	0.16997916	-0.056497933	0.024388687	-0.055639974	-0.00761272	0.03076729	-0.033557477	-0.041248781	-0.214657297
GSM1672417	0.209457392	-0.175119796	0.146445408	0.049614544	0.049648663	-0.040069431	0.089349851	0.210942213	-0.061542147	-0.018699761	-0.025811481	0.005707055	-0.018109339	0.510358675	0.0537392	0.166524055	-0.042950431	0.007947084	-0.023054885	0.037252596	0.065548655	-0.05112612	-0.035447993	-0.195126403
GSM1672418	0.096151833	-0.15870353	0.139829643	-0.054852234	0.037518766	-0.044559849	0.034465843	0.148787995	-0.086941891	-0.028388637	-0.019880009	-0.022253516	-0.029835258	0.510358675	-0.050602938	0.165527014	-0.088285627	-0.014333534	-0.059142275	-0.041628657	0.036738411	-0.185903627	-0.038732396	-0.374007484
GSM1672419	0.233224972	-0.052993234	0.144785705	0.080571097	0.131550315	-0.031203656	0.079735122	0.247414516	-0.076884468	-0.006363895	-0.080304625	0.005850205	-0.044190628	0.510358675	0.070766559	0.178511953	-0.022169054	0.010799576	-0.020513664	-0.013827091	0.029773068	-0.135688925	-0.030751724	-0.296614037
GSM1672420	0.114240941	-0.125525678	0.142422438	0.075467687	0.04497753	-0.024550387	0.085729823	0.261556433	-0.106315139	-0.017080291	-0.121490094	-0.01304425	-0.060894936	0.510358675	0.056069675	0.199888786	-0.033656096	0.015777917	0.005616793	-0.006697127	0.035190068	-0.082174117	-0.040559049	-0.285114539
GSM1672421	0.140679884	-0.190659042	0.128385916	0.022258373	-0.011023397	-0.035004303	0.034001339	0.124483051	-0.080900748	-0.012596651	-0.054632471	0.002353505	-0.030608319	0.510358675	-0.036766234	0.174270833	-0.045301014	-0.0181255	-0.065408539	0.021848654	-0.006867517	-0.190608336	0.003224824	-0.348453044
GSM1672422	0.230262736	-0.247305986	0.13614668	-0.062516739	-0.100751263	-0.047005512	0.038115143	0.164722098	-0.135762617	-0.02922041	-0.069291068	0.006989059	-0.039711747	0.510358675	-0.124636256	0.151076202	-0.076832272	0.035629492	-0.078736992	-0.084158584	0.026099013	-0.006680465	-0.034937194	-0.457424478
GSM1672423	0.253656468	-0.049450607	0.168188931	0.174190393	-0.005317016	-0.057958231	0.008920844	0.06763596	-0.126993125	-0.02748956	0.030289928	0.086387	-0.010958584	0.510358675	0.107083491	0.185592522	0.011012093	0.061858753	-0.007865891	-0.034049492	0.016784302	-0.106204296	-0.040813773	-0.432052569
GSM1672424	0.160082744	-0.06256213	0.190117721	0.136949573	0.003508263	-0.016934884	0.111821183	0.228657349	-0.019362266	-0.018621251	0.003201706	0.005359293	-0.00205366	0.510358675	0.128588427	0.182810038	-0.000471232	0.072030334	-0.026842534	0.023969462	0.02993254	0.040302525	-0.087559441	-0.236287305
GSM1672425	0.167974312	-0.18596445	0.181948921	0.010852334	0.068086739	-0.032455591	0.087980445	0.233040497	0.018496935	-0.016356388	-0.037445493	-0.089685089	-0.019648222	0.510358675	-0.015614982	0.173031289	0.001620225	0.08050285	0.004513635	-0.042961228	0.047448617	0.048571557	-0.104318427	-0.254723008
GSM1672426	0.092698722	-0.187723132	0.160158008	0.127816685	-0.0111546	-0.08780701	0.05936059	0.056599211	-0.127418441	-0.044713805	0.026159119	0.047970876	-0.019678306	0.510358675	0.041699057	0.16042752	-0.047404028	0.039632756	-0.043226199	-0.012634801	-0.059016004	0.017739888	-0.003122735	-0.257004655
GSM1672427	0.058093723	-0.10675909	0.187951967	0.102007679	0.056156103	0.003721004	0.165853369	0.195653433	0.010248377	0.005597569	0.004919358	0.011946048	-0.00792933	0.510358675	0.126565625	0.19332197	0.020040628	0.087674117	0.030976065	0.019056941	0.06202899	-0.003462741	-0.088207962	-0.36725381
GSM1672428	0.119078581	-0.16648725	0.185522585	0.005211116	-0.079099023	-0.045822973	0.087213434	0.249271066	-0.007414512	0.01091281	-0.005945441	-0.092407222	-0.02805409	0.510358675	-0.053391094	0.174176498	-0.001482809	0.05184131	0.014551604	-0.046912376	0.019451965	-0.040623869	-0.109876017	-0.484986766
GSM1672429	0.07919867	-0.082746591	0.170800195	-0.052665779	0.024087903	-0.008876353	0.102096311	0.186282344	-0.061767972	-0.002335308	0.015575137	-0.088115088	0.002461016	0.510358675	-0.100669552	0.164191693	-0.007884978	0.017463834	-0.001274997	-0.132415168	0.042684833	-0.065148619	-0.090779307	-0.424477503
GSM1672430	0.148238668	-0.15952301	0.171021875	0.026353712	-0.044987349	-0.012343624	0.10191322	0.231630802	-0.070099749	-0.059386805	-0.035500313	-0.028117008	-0.027445701	0.510358675	0.043689194	0.199493255	-0.013038051	0.0635463	-0.001880164	-0.055207871	0.035747972	-0.016578054	-0.077118235	-0.31769645
GSM1672431	0.09673112	-0.186535017	0.170919835	-0.072151853	-0.086608541	-0.010453616	0.015880651	0.115803908	-0.08865302	-0.065572593	-0.00633718	-0.13073067	-0.017296504	0.510358675	-0.110308311	0.197030234	0.009502798	0.053893471	-0.08545243	-0.129164287	0.032859939	0.023264006	-0.121855971	-0.268412887
GSM1672432	0.212026912	-0.200122901	0.113020047	-0.123460091	-0.140786023	-0.000629967	0.017217863	0.118046592	-0.156549776	-0.131720147	-0.169255931	-0.109021163	-0.004196111	0.510358675	-0.132682294	0.158775187	-0.053628277	0.032504821	-0.053982654	-0.152773531	-0.044012826	-0.139481739	0.023307101	-0.414985854
GSM1672433	0.099919191	-0.236467364	0.136067815	-0.083733353	-0.082981032	-0.054532761	-0.020606154	0.066867359	-0.148680309	-0.049164935	-0.030748866	-0.063600412	-0.017631223	0.510358675	-0.122315563	0.1501725	-0.050729337	0.022149471	-0.057695457	-0.096106633	0.009250406	-0.056109513	0.003032783	-0.238203888
GSM1672434	0.144058927	-0.256551033	0.154096994	0.093793143	-0.189202003	-0.093253253	0.005368689	0.138740888	-0.170876855	0.047077516	-0.018362731	0.046884588	-0.004116269	0.510358675	-0.000113285	0.167393605	-0.05017437	0.055549543	-0.096271559	-0.058924803	0.021754256	-0.092775156	0.040245405	-0.234096924
GSM1672435	0.133717909	-0.231303821	0.152536234	0.101600089	0.011245479	-0.053664248	0.083481981	0.135212804	-0.104877074	-0.033318758	-0.088812798	-0.005533037	-0.045529705	0.510358675	0.042800751	0.192669719	-0.020555259	0.073577831	-0.058937207	-0.016994609	0.015178276	0.05188706	-0.025293942	-0.411061422
GSM1672436	0.193925425	-0.164355803	0.135080302	-0.101240022	0.005228506	-0.066617559	0.047623817	0.160332912	-0.119807779	-0.066519329	0.004856286	-0.056133067	-0.017834181	0.510358675	-0.117697484	0.167883675	-0.038484352	0.034063914	-0.018484961	-0.133497358	0.041296373	-0.025640462	-0.040286441	-0.315323537
GSM1672437	-0.002779332	-0.121875038	0.1837651	0.164349333	-0.150656861	-0.066921741	0.010603096	0.023883186	-0.088539727	-0.069716573	0.045654621	0.070024693	-0.010127305	0.510358675	0.03114117	0.156055995	0.000437791	0.05625189	-0.045241035	-0.008491695	-0.030473566	-0.051035823	0.003045828	-0.282559095
GSM1672438	0.134929059	-0.161767608	0.140027178	0.011451437	-0.145676029	-0.052831832	0.085163424	0.149000247	-0.081922415	-0.040004353	-0.013212894	0.01226377	-0.006861368	0.510358675	-0.02776804	0.178329656	-0.040301467	0.037553142	-0.050483805	-0.051297184	-0.005215818	-0.036844901	-0.015963731	-0.308204801
GSM1672439	-0.073201448	-0.198298645	0.124419862	-0.119980298	-0.126428978	-0.019589796	0.030278398	0.045657833	-0.069031727	0.00068807	-0.039712225	-0.067135909	-0.038836826	0.510358675	-0.158530634	0.145529545	-0.045164784	0.021880644	-0.085466151	-0.079829013	-0.014381413	0.011502225	-0.067270212	-0.235830976
GSM1672440	0.020186377	-0.132159631	0.135340212	-0.0078434	-0.135312482	-0.05250524	-0.021097953	0.063308103	-0.164467949	-0.05306293	-0.047260345	-0.012333692	-0.037203801	0.510358675	-0.075308931	0.167171955	-0.033972843	0.028684451	-0.103208706	-0.058294993	-0.054257888	-0.059051836	-0.038457477	-0.376836725
GSM1672441	0.152896396	-0.22830906	0.152772111	-0.041052616	-0.109434021	-0.032734366	0.076125421	0.158775447	-0.036502221	-0.074920052	-0.007193453	-0.159366964	0.000478626	0.510358675	-0.031742323	0.174095786	-0.006598358	0.041105974	-0.030550595	-0.04990195	-0.029232968	-0.093622838	-0.041643393	-0.252441362
GSM1672442	0.197181372	-0.065134076	0.176724958	0.092968623	-0.061564196	-0.050475324	0.048215368	0.148681156	-0.042440005	0.043145444	0.000440781	0.038057438	0.018214268	0.510358675	0.094444319	0.16336568	-0.007736474	0.04712456	-0.047203839	0.024146715	0.027085274	-0.112220887	-0.054538436	-0.220863375
GSM1672443	-0.010002638	-0.216193088	0.147971021	-0.027718209	-0.048127072	0.021737641	0.057565614	0.11695706	-0.022409438	0.013118278	0.05976306	-0.101302925	-0.021465408	0.510358675	-0.046543724	0.171071899	-0.001983457	0.077898228	-0.026767972	-0.003496301	0.027059915	-0.073325343	-0.092670737	-0.240303003
GSM1672444	0.046379242	-0.131286712	0.143095259	0.056766842	-0.173671052	-0.012954067	0.019142698	0.042663391	-0.147431623	-0.089950459	0.042496442	-0.04287568	-0.022036578	0.510358675	0.014803258	0.185632392	-0.018139308	0.088983164	-0.078559748	-0.080832302	-0.050498181	-0.174592602	-0.005440603	-0.313680752
GSM1672445	-0.002490492	-0.20023025	0.141970367	-0.132065109	-0.075495531	-0.013594497	0.040515746	0.124458236	-0.043673486	-0.045700311	-0.063956145	-0.114210013	0.004525143	0.510358675	-0.08024673	0.184590424	0.00419962	0.046254693	-0.067859747	-0.039084632	0.035969626	0.038282333	-0.037985704	-0.421739527
GSM1672446	-0.011953786	-0.144403912	0.162341125	0.018979701	-0.059040673	-0.060451465	0.062587298	0.171931621	-0.098053516	-0.054968428	0.024215307	-0.006059302	-0.05445332	0.510358675	0.040325605	0.171503004	-0.018435692	0.067256471	0.001970397	-0.030381866	-0.045940581	-0.107870287	-0.063565429	-0.323993794
GSM1672447	0.071768405	-0.255746316	0.138989565	-0.088794477	0.008827206	-0.029192446	0.011703116	0.149309018	-0.152263301	-0.053908779	-0.03260869	-0.000996232	-0.029579957	0.510358675	-0.074874401	0.134093249	-0.035049905	0.063094914	-0.055846358	-0.092094969	0.017208003	-0.109068335	-0.000397295	-0.351191019
GSM1672448	0.110823336	-0.178000797	0.194007308	0.005940423	0.026289956	-0.024738784	0.115501007	0.206296161	-0.019846404	-0.005113084	0.006729155	-0.057249907	-0.018581124	0.510358675	-0.010330782	0.153404898	0.006890056	0.027316395	-0.037602983	-0.089376348	0.030639141	-0.068465935	-0.077006174	-0.437528521
GSM1672449	0.143482652	0.068743857	0.202134022	0.158326794	-0.027710197	-0.04015457	0.099595856	0.201957143	-0.075612015	0.037680837	0.000840617	0.046793681	-0.016072419	0.510358675	0.232565599	0.207473702	0.025074299	0.08240118	0.000375999	0.058078815	0.055842508	-0.106316589	-0.056902308	-0.18682121
GSM1672450	0.039609137	-0.10631654	0.182247591	0.114387183	-0.02897414	-0.050785931	0.066563377	0.155262129	-0.115234929	-0.076823456	-0.056348399	-0.104446697	-0.027593487	0.510358675	0.120845768	0.189982757	-0.003620354	0.03044279	-0.02546212	0.031435152	0.031977328	-0.010407141	-0.019270983	-0.22670439
GSM1672451	0.119831503	-0.188111095	0.192370378	-0.044195734	0.021193373	-0.022821268	0.05149767	0.171968145	-0.063095212	-0.068282642	-0.001490088	-0.065415797	-0.009179479	0.510358675	0.011854623	0.167565252	0.017268633	0.059672478	-0.054180544	-0.082245896	0.009002287	0.07005008	-0.14081232	-0.182075386
GSM1672452	-0.019091342	-0.223202078	0.098465093	-0.179077133	-0.064419389	-0.03392638	-0.026415285	0.11577842	-0.167175831	-0.054251967	0.022541888	-0.090713002	0.001575659	0.510358675	-0.140892759	0.169937465	-0.040167973	0.050975513	-0.045067499	-0.088055547	-0.021216212	0.025727752	-0.015711369	-0.269234279
GSM1672453	0.105423843	-0.239342123	0.154229151	-0.115073519	0.047111197	-0.027198204	0.144392142	0.245532822	-0.055503902	-0.034106724	-0.003660891	-0.038560599	-0.018861033	0.510358675	-0.100307335	0.145725048	-0.04387335	0.065887776	-0.066231953	-0.0408911	0.056848748	-0.046815573	-0.06977761	-0.18837273
GSM1672454	0.036382393	-0.207946672	0.127144119	-0.099043903	-0.186110494	-0.024450461	0.045745229	0.122527566	-0.113742908	-0.060567328	-0.01435303	-0.095023199	-0.051076457	0.510358675	-0.089124558	0.218212158	-0.044648698	0.013538848	-0.074248828	-0.080713682	-0.001927856	-0.139045676	-0.030686259	-0.428493201
GSM1672455	-0.035383612	-0.164996134	0.183943773	-0.018339223	-0.142084264	-0.014121643	-0.048758994	0.099672751	-0.025433448	-0.120640512	0.048092326	-0.016508051	0.010098824	0.510358675	-0.073876709	0.147391067	-0.05687549	0.025087675	-0.012317978	-0.086572199	-0.008030654	-0.164278987	0.05812204	-0.313863284
GSM1672456	0.12018944	-0.136319357	0.148966245	-0.006208651	-0.115517099	-0.044583306	0.022952938	0.082894446	-0.109558746	-0.065421634	-0.026759037	0.022029547	0.009390797	0.510358675	-0.008613048	0.164955387	-0.041964687	0.00998511	-0.033590976	-0.050507945	0.010340034	0.014799028	-0.047548525	-0.278360865
GSM1672457	0.158863549	-0.239515125	0.134687042	-0.039419836	-0.08038277	-0.037391598	0.033455424	0.115724883	-0.062633675	-0.057891346	0.02210161	-0.052292759	-0.02688242	0.510358675	-0.09872806	0.187285812	-0.035404357	0.012383659	-0.052494293	-0.067754114	-0.009460691	-0.013104251	-0.043654662	-0.395728758
GSM1672458	0.212708702	-0.083428988	0.189959009	0.007221538	-0.02336684	0.010194736	0.087204431	0.239998741	-0.040209167	-0.027176155	-0.050851405	-0.088848391	0.011330648	0.510358675	0.082239431	0.183288581	-0.000925828	0.075164768	-0.005560739	-0.000932777	0.092128999	0.009872996	-0.04925302	-0.478689422
GSM1672459	0.039773225	-0.224893487	0.167409532	-0.035007885	-0.018146692	-0.02275444	0.061813713	0.162731853	-0.050406889	-0.051728738	-0.038363982	-0.060644469	-0.033805558	0.510358675	-0.073677383	0.167476801	-0.025217486	0.058987165	-0.042363255	-0.07766317	0.00288193	0.049197931	-0.107879704	-0.281281373
GSM1672460	0.010613336	-0.203610403	0.153046327	-0.101258458	-0.033491142	-0.019249184	0.099725949	0.126568992	-0.040506606	-0.053355291	-0.019000639	-0.04746963	-0.00129674	0.510358675	-0.047260095	0.182507966	-0.000344013	0.053523482	-0.072941295	-0.054681776	0.021133613	0.057449478	-0.116480004	-0.410970156
GSM1672461	0.068273958	-0.147674014	0.152029751	0.012310792	-0.022591847	-0.021369338	0.117994639	0.213906516	-0.002297732	-0.022808652	-0.019187525	-0.025288171	-0.028917719	0.510358675	0.014419986	0.195149319	-0.004393981	0.057986196	-0.005632047	-0.028683904	-0.001451125	-0.059953749	-0.11137181	-0.294514922
GSM1672462	0.106080885	-0.231356781	0.165473483	-0.00695123	-0.133637508	-0.036873656	0.001996871	0.058362232	-0.069947798	-0.068217652	0.071380154	-0.023147658	-0.00900763	0.510358675	-0.112443812	0.16017081	0.018765555	0.061805194	-0.032694444	-0.131719203	-0.031690316	-0.105879993	-0.022866734	-0.234644519
GSM1672463	0.215896659	-0.110074965	0.152350051	0.023438376	-0.118779172	-0.028802824	0.03167823	0.193310953	-0.106092979	-0.043750353	-0.099574338	0.014319345	-0.010420726	0.510358675	0.00403914	0.158472696	-0.001829078	0.033428641	-0.038425331	-0.062848941	0.050655212	-0.022200558	-0.010314283	-0.330108606
GSM1672464	0.081329632	-0.17964053	0.176118921	0.056007345	-0.022541855	-0.045778126	0.085341758	0.115427868	-0.023412114	-0.020921998	-0.04436525	-0.018278951	-0.003168605	0.510358675	0.051692376	0.193981593	0.003612305	0.043188049	-0.033079237	-0.048188587	0.0458436	-0.021906174	-0.099556631	-0.353563932
GSM1672465	0.149309814	-0.175037416	0.177173814	0.026110082	-0.02142111	-0.027751478	0.083212476	0.173295564	-0.081028044	-0.031484595	0.036861691	-0.103997447	-0.040333259	0.510358675	0.012095318	0.190955239	0.004710583	0.049554234	-0.043199308	-0.025838052	0.035443068	-0.008283715	-0.110793053	-0.459888656
GSM1672466	0.041188088	-0.16352896	0.15628081	-0.096696258	0.008132378	-0.042658831	0.050692198	0.099576936	0.018505632	-0.037275977	-0.018854668	-0.066651385	-0.014739618	0.510358675	-0.035673452	0.169366054	0.020548683	0.052033262	0.003512778	0.012215365	-0.006402088	-0.058612538	-0.099463389	-0.19695172
GSM1672467	0.158361264	-0.10001618	0.162596517	0.089949052	-0.014206597	-0.075688937	0.029061201	0.089074818	-0.166436215	-0.076058687	0.071044426	0.03034832	0.011320532	0.510358675	0.07183867	0.202328851	-0.053268834	0.087248346	-0.034785214	-0.035083525	-0.021965073	-0.0908164	0.030853374	-0.316966323
GSM1672468	0.091194838	-0.231363346	0.152297828	-0.0866184	-0.045811387	-0.026945407	0.060520862	0.062236114	-0.075204692	-0.08104145	0.048242981	-0.067485855	-0.025550848	0.510358675	-0.081305903	0.164777242	0.005725249	0.026805064	-0.000354479	-0.110430357	-0.026902279	-0.055763951	-0.119027901	-0.326001643
GSM1672469	0.079078255	-0.060704066	0.20612952	0.076597742	0.081795065	0.011554572	0.111832375	0.232418092	-0.00085642	0.026192067	-0.02775474	-0.078626853	-0.043948911	0.510358675	0.089484847	0.193133547	0.03116477	0.074679468	0.00348626	-0.020894651	0.038109015	-0.061505856	-0.125825161	-0.300173405
GSM1672470	0.141254461	-0.03626597	0.216361375	0.166250703	-0.04197766	-0.000485147	0.147327666	0.179829383	-0.04210598	0.038688042	0.06318361	-0.019464377	-0.035041296	0.510358675	0.156155639	0.184715895	0.012820263	0.074454909	0.004637485	0.037468929	0.069597029	-0.006356157	-0.085817153	-0.346536461
GSM1672471	0.181737706	-0.135474572	0.144492608	0.019356844	-0.007658131	-0.045149786	0.148548378	0.176666028	-0.006196611	-0.014184379	-0.009696101	-0.047361062	-0.043100742	0.510358675	0.042645964	0.189227523	-0.041202234	0.049478042	-0.037056458	-0.032555105	0.028435317	-0.093062171	-0.05739788	-0.338413799
GSM1672472	0.053873137	-0.117308072	0.178570699	0.012870419	-0.116866085	-0.012462701	0.033126683	0.099260422	0.022672523	-0.026815249	0.018202356	0.010678603	0.005618888	0.510358675	-0.022270384	0.128506887	0.006226329	0.060431246	-0.039528602	-0.083627491	0.028226981	-0.09836208	-0.078844357	-0.286392261
GSM1672473	0.195654875	-0.128015038	0.150970028	-0.061275086	-0.104517503	-0.070789546	0.054476903	0.188166094	-0.10965164	0.002200236	-0.024672225	-0.023538611	-0.012202952	0.510358675	-0.112584572	0.120236158	-0.038210667	0.018645422	-0.059405744	-0.063602789	-0.008266675	-0.080878759	-0.021724786	-0.305193027
GSM1672474	0.127848868	-0.160164962	0.141696561	-0.035202663	-0.072002326	-0.044411113	0.111484819	0.149300519	-0.079463541	-0.073466298	-0.024084461	-0.12612929	-0.043184156	0.510358675	-0.071409038	0.190672206	0.030959837	0.056447212	-0.000791173	-0.059929128	-0.047457502	-0.053710283	-0.110301071	-0.164643607
GSM1672475	0.10082293	-0.148091806	0.129296419	-0.058452329	-0.110579359	-0.056806714	0.056370344	0.139582787	-0.075041455	-0.05508598	-0.021509851	-0.067672657	-0.053762295	0.510358675	-0.051304514	0.19860827	-0.027720707	0.041712388	-0.013583601	-0.132344492	-0.025951369	-0.132815168	-0.008755431	-0.283745551
GSM1672476	0.13043874	-0.09284577	0.167792963	0.019326389	0.034523893	-0.022971883	0.134215285	0.234756132	0.004596518	-0.029785619	-0.08955542	-0.039277878	-0.008388176	0.510358675	0.042701473	0.145026687	-6.98E-05	0.069693295	0.000778628	0.007886743	0.05619525	-0.084298118	-0.088195206	-0.307200876
GSM1672477	0.158335798	-0.156951385	0.125858907	-0.076460924	-0.205602431	-0.057972855	0.033550523	0.061003395	-0.135339016	-0.054809426	0.016017772	-0.062494919	-0.015508498	0.510358675	-0.099630265	0.184684367	-0.021172404	0.037831209	-0.029591712	-0.102026776	-0.046068658	0.007453982	0.005941633	-0.467007393
GSM1672478	0.130009587	-0.162131975	0.159369796	0.008758893	-0.110822194	-0.06132196	-0.003431259	0.061036752	-0.122876203	-0.076766481	-0.048990953	0.044563509	-0.02896358	0.510358675	0.006037654	0.156781144	-0.030776564	0.000413641	-0.047585291	-0.0571853	0.019513782	0.012117283	-0.036950067	-0.307200876
GSM1672479	0.235462293	-0.071574432	0.193302916	0.195045648	-0.023111954	-0.056448958	0.007635155	0.172007163	-0.091398364	-0.002066432	0.012483509	0.081204552	-0.004297074	0.510358675	0.184567932	0.167967236	-0.007669493	0.074747658	-0.044224176	0.027395487	0.057847656	-0.056279418	-0.032491565	-0.341881902
GSM1672480	0.081405717	-0.066366729	0.183506749	-0.002618789	-0.071248776	-0.027213813	0.009804782	0.070305376	-0.102757084	-0.074922452	0.006495874	-0.00656636	0.018343479	0.510358675	-0.065246772	0.168233709	0.025684988	0.033885936	-0.020571563	-0.107685464	0.005569933	-0.206715354	-0.075590108	-0.488728667
GSM1672481	0.079604616	-0.09538336	0.170250172	0.018026993	0.017553129	-0.010755522	0.175317154	0.204921977	0.016293442	-0.010805616	-0.033808419	-0.049222895	-0.027534596	0.510358675	0.062856424	0.15580572	-0.027379207	0.049117184	0.04564956	-0.038313812	0.054806078	-0.050598938	-0.090300005	-0.273888838
GSM1672482	0.201970343	-0.028717398	0.180257243	0.165992132	0.027765597	-0.056715343	0.146226618	0.231411266	-0.027761051	-0.071389862	-0.099368137	-0.032677583	-0.006328484	0.510358675	0.188849211	0.209918425	0.068721833	0.091968065	0.01878583	0.026884519	0.043743173	0.044829185	-0.074767396	-0.223145021
GSM1672483	0.227859304	-0.069232605	0.166233278	0.010984849	-0.124572472	-0.004355245	0.071604289	0.168437281	-0.057241503	-0.002464951	0.043430929	-0.031302315	-0.018920021	0.510358675	0.025141477	0.165557894	-0.018204246	0.029722913	0.003278542	-0.092896016	0.03758188	-0.111052422	-0.077705363	-0.343159624
GSM1672484	0.254377654	-0.106420272	0.158613397	0.070320415	-0.046256495	-0.05629645	0.069643796	0.139529005	-0.054044902	-0.011975016	0.044845469	0.015363987	-0.000757607	0.510358675	0.059026196	0.146948145	-0.027767998	0.103921473	0.00072612	-0.056431641	0.023829344	-0.090131709	-0.094232862	-0.315506069
GSM1672485	0.033345917	-0.129108197	0.153332215	-0.108082364	-0.050084666	-0.02687327	0.047626158	0.143471586	-0.000289776	-0.065150817	-0.004058642	-0.066601238	-0.039283521	0.510358675	-0.010766588	0.167397108	-0.015526787	0.057899751	0.051485641	-0.076890911	0.006207145	-0.057008299	-0.084429574	-0.421100666
GSM1672486	0.136886042	-0.17832244	0.144077108	-0.091350289	-0.188205262	-0.026597027	0.042535635	0.144328537	-0.069382628	0.040066323	0.018749669	-0.064020616	0.004626125	0.510358675	-0.127269269	0.174186455	0.008273729	0.013356441	-0.03276795	-0.095534739	-0.023025005	-0.006640594	-0.018344266	-0.353198868
GSM1672487	-0.065445121	-0.250880682	0.140992727	-0.037838895	-0.079791862	-0.060235519	2.38E-05	0.046173118	-0.15989009	-0.098125437	-0.103806372	-0.033709533	-0.024081772	0.510358675	-0.105567629	0.165833914	-0.024395915	0.048923485	-0.059447885	-0.084381184	-0.008064443	-0.041669132	-0.0086348	-0.263119467
GSM1672488	0.103344321	-0.179267368	0.175660445	-0.056375285	-0.046379948	-0.009065727	0.038203317	0.108451286	-0.06854637	-0.035559637	0.018965178	-0.06402709	-0.010225679	0.510358675	-0.057304537	0.176563901	-0.028202278	0.025583649	-0.006753919	-0.065340312	0.040797206	-0.028978205	-0.044299641	-0.35821849
GSM1672489	0.142883639	-0.206951653	0.146418503	-0.059445143	-0.112788842	-0.044182048	0.021614438	0.075504777	-0.073487307	-0.04506103	-0.015511635	-0.060527181	-0.027928056	0.510358675	-0.071482696	0.16735249	0.001656136	0.019245926	-0.05776775	-0.124253345	-0.038733362	-0.122963366	-0.012105123	-0.264579721
GSM1672490	0.134124426	-0.098542355	0.164669261	0.052723296	-0.108079491	-0.000898254	0.023194624	0.156358404	-0.08930293	-0.031070775	-0.048887977	-0.021072902	0.009320444	0.510358675	-0.013387336	0.15753091	-0.001955932	0.026372655	-0.003527054	-0.069464129	0.014049667	-0.145450913	-0.019523297	-0.228712239
GSM1672491	0.21249817	-0.188302881	0.158818723	-0.125062518	-0.057062168	-0.000862207	0.066208984	0.103004758	-0.078971687	-0.009059905	-0.031454465	-0.107963813	-0.017344859	0.510358675	-0.114864059	0.182210003	0.007360343	0.02200829	-0.05182833	-0.078550222	-0.016354739	-0.091463786	-0.070204718	-0.42146573
GSM1672492	0.043169006	-0.161631392	0.130969484	-0.032249556	-0.093614764	-0.01106764	0.07716247	0.217796875	-0.083451039	-0.054751661	-0.083006891	-0.042929275	-0.001339365	0.510358675	-0.035485321	0.17536059	-0.029361961	0.045903041	-0.066710803	-0.044527384	0.027137103	-0.052864318	0.003977116	-0.329469745
GSM1672493	0.152631006	-0.147957597	0.158217498	-0.041583452	-0.0663418	-0.034102078	0.081055348	0.160752411	-0.09374742	-0.011281364	0.012530452	0.066777843	0.000144276	0.510358675	0.011294582	0.155635537	-0.035623557	0.020941718	-0.058721909	-0.008513212	0.03638196	-0.064461919	-0.043146901	-0.284475678
GSM1672494	0.068483759	-0.123966257	0.17094287	0.08970356	-0.098694846	-0.052861517	0.067112846	0.11856724	-0.134172798	0.002821915	-0.027277835	0.014090304	-0.027144085	0.510358675	0.038981726	0.177682073	-0.02209486	0.018692286	-0.054951091	-0.034751601	-0.011173714	-0.082842248	-0.00939822	-0.264853518
GSM1672495	0.124863876	-0.194676959	0.172505026	-0.032409646	-0.008348166	-0.017420938	0.089630229	0.164404531	-0.024306859	-0.040472267	-0.015480128	-0.05740075	-0.00330519	0.510358675	-0.044272213	0.15889965	0.044836189	0.031617855	-0.016357067	-0.062125659	-0.04480064	0.043002433	-0.08396356	-0.232271607
GSM1672496	0.100762768	-0.209774182	0.135528609	-0.047005076	-0.044049912	-0.073142279	0.090522471	0.147708196	-0.016758772	-0.037573153	-0.004770864	-0.102601359	-0.029313606	0.510358675	-0.063788233	0.185267071	0.017601686	0.039928057	-0.044333189	-0.101965905	-0.021119205	0.059968395	-0.071239298	-0.267865292
GSM1672497	0.207238651	-0.118621974	0.199095003	0.146354749	0.001750648	-0.022973072	0.151235455	0.239065716	-0.011082294	0.01392432	0.04153358	0.032377991	-0.028162245	0.510358675	0.128722387	0.191574983	0.014224121	0.068384053	-0.023063582	0.042325686	0.052392346	-0.049553681	-0.067989946	-0.223510085
GSM1672498	0.184764218	-0.190122421	0.214902799	0.260959359	0.055996177	-0.009831248	0.101684202	0.153321848	0.062886682	0.073676415	-0.009914841	-0.010988584	-0.02462464	0.510358675	0.157346128	0.190147871	0.00096077	0.159620975	-0.055601723	0.162412937	0.04144482	-0.139069878	-0.098971658	-0.447567765
GSM1672499	0.13266663	-0.173292106	0.17318254	-0.05244715	0.013208333	-0.025737253	0.0472072	0.180351264	-0.041290127	-0.05191791	-0.019300714	-0.070667171	-0.033460114	0.510358675	-0.041794452	0.200355792	0.006332498	0.063783938	-0.027986093	-0.030589508	-0.061237735	0.085951322	-0.096796907	-0.359313681
GSM1672500	0.098783119	-0.20737426	0.117799175	-0.005749466	-0.114069292	-0.043169048	0.108856565	0.133695508	-0.028173799	-0.027573647	-0.018021813	0.029612357	-0.055817934	0.510358675	0.008909777	0.178161846	-0.043334551	0.018049582	-0.05597233	-0.05057045	0.017769184	0.016987814	-0.017896403	-0.399379392
GSM1672501	0.009529438	-0.166878413	0.14084796	-0.138216904	-0.057157822	-0.029188352	0.03471213	0.129959173	-0.018479174	-0.069183396	-0.021942179	-0.096848157	-0.018244874	0.510358675	-0.108974901	0.175112011	0.004663828	0.050882193	-0.007842177	-0.154742944	-0.023323807	-0.028808792	-0.137364172	-0.246874144
GSM1672502	0.167946267	-0.232581305	0.188651307	0.131766334	-0.151059402	-0.079953002	0.014438693	0.083861015	-0.103865967	-0.03683571	0.017424753	0.034001061	-0.004399536	0.510358675	-0.024033474	0.183506799	-0.022938106	0.042057629	-0.013269155	-0.090253684	-0.020121802	-0.005892215	0.036346751	-0.243314776
GSM1672503	-0.023681001	-0.158656994	0.124912476	-0.157395391	-0.119054421	-0.080655218	-0.014712503	0.061843297	-0.123159736	-0.077193644	-0.031371121	-0.03782091	-0.029525091	0.510358675	-0.119952818	0.155105488	-0.027176599	0.024544436	-0.013533626	-0.104793412	-0.073650502	0.000607194	-0.043421491	-0.292780871
GSM1672504	0.171750488	-0.126959255	0.136163619	-0.077574502	-0.130195928	-0.036482457	0.037864351	0.067091797	-0.119881487	-0.0534401	-0.042352302	-0.041892145	-0.037925617	0.510358675	-0.131235934	0.172539069	-0.031583213	0.033895979	0.000389768	-0.120497417	-0.022810621	-0.056939789	-0.046248568	-0.401204709
GSM1672505	0.149180469	-0.202895432	0.169046816	0.054190008	-0.029483254	-0.011236922	0.137659908	0.290612899	0.034360451	0.043149881	-0.080897087	-0.015090482	0.012693778	0.510358675	0.028338278	0.167264854	-0.004227508	0.049117438	-0.036065871	-0.002130783	0.024621614	-0.010764907	-0.076097447	-0.232910468
GSM1672506	0.175652352	-0.156817795	0.170194014	0.07719344	-0.084220033	-0.025417392	0.025468912	0.135005377	-0.077134447	-0.047292614	-0.017779491	0.040697861	0.003958003	0.510358675	0.055029918	0.178393767	-0.04014826	0.084444871	-0.055072726	0.013685299	-0.012974797	-0.04481045	-0.019966036	-0.261933011
GSM1672507	0.150300411	-0.129322012	0.169989026	0.000544881	0.091068423	-0.018659944	0.157975171	0.239864176	0.021612693	-0.006789696	-0.002775973	-0.10395453	-0.008255607	0.510358675	0.037405902	0.176991489	0.014629381	0.091178485	-0.014005284	0.103502002	0.05168997	-0.076348774	-0.111475358	-0.468193849
GSM1672508	0.013705936	0.068907433	0.152270156	0.017654294	0.108134433	-0.033187725	0.121112496	0.216324191	0.000957066	-0.052188434	-0.029101304	-0.064638121	-0.031096404	0.510358675	0.071144796	0.19332939	0.034236155	0.068307015	0.042552146	-0.003363751	0.021812817	0.033853601	-0.086482929	-0.348635575
GSM1672509	0.087511909	-0.147182651	0.13866737	-0.049413448	-0.124755908	0.000592955	0.130651678	0.175898452	0.022557322	-0.048193921	-0.061230915	-0.075073521	-0.018574104	0.510358675	-0.017002689	0.185300063	0.017910142	0.032509176	-0.0539993	-0.05725863	-0.044579865	-0.093220155	-0.063511305	-0.170667153
GSM1672510	0.210319408	-0.086326883	0.157731844	0.113954347	-0.030591055	-0.004031799	0.047334509	0.161077165	-0.085543168	0.015879324	-0.038986631	0.00364151	-0.026766736	0.510358675	0.084452346	0.19776992	-0.012897222	0.031526257	-0.071712666	0.077959761	0.048746989	-0.076851785	-0.000148571	-0.236378571
GSM1672511	0.085695042	-0.089296588	0.181857179	0.018280411	-0.008648866	-0.019164494	0.051346347	0.093298314	-0.021390636	-0.044657402	-0.017702404	-0.052649638	0.006810921	0.510358675	0.022419033	0.171535638	0.027507586	0.058504178	0.001872521	-0.03348148	0.039416745	-0.08712278	-0.062083431	-0.320251894
GSM1672512	0.108812476	-0.167584438	0.117164095	-0.105175989	0.027256848	-0.019500923	0.08209615	0.24315387	-0.086584976	-0.06582994	-0.097329606	-0.07920108	0.006802373	0.510358675	-0.103827097	0.181755804	-0.019174243	0.063456485	-0.057854708	-0.092924541	0.002405163	-0.104065612	-0.014264263	-0.391439263
GSM1672513	0.027057653	-0.244731718	0.177650387	-0.049778383	-0.100099384	0.024257496	0.026416252	0.118856518	-0.032641697	-0.072787375	0.030988353	-0.054940945	0.018006513	0.510358675	-0.047809909	0.183305199	-0.022755087	0.019347596	-0.052514955	-0.108812089	-0.013170797	-0.116572899	-0.053433133	-0.316966323
GSM1672514	0.175533372	-0.198656557	0.151910042	-0.007985296	0.010324004	-0.010478933	0.090787965	0.21393151	-0.055099924	-0.038264444	-0.030620174	-0.065279731	-0.021948239	0.510358675	0.019665215	0.165514079	-0.008115236	0.059800537	-0.017147955	-0.030033412	0.008034446	-0.006366914	-0.060841467	-0.315962398
GSM1672515	-0.001899504	-0.1556014	0.124909343	-0.16037991	-0.258858591	0.000887878	-0.062210911	0.01849882	-0.131849607	-0.112195798	-0.03792799	-0.076678634	0.020629945	0.510358675	-0.14492188	0.127898351	0.019893906	-0.002987417	-0.002188089	-0.157582147	-0.016782357	-0.161085506	-0.026044414	-0.489641325
GSM1672516	0.146853557	-0.129227043	0.13628871	-0.096509385	-0.066993997	-0.044909497	-0.032973009	0.069112759	-0.075253665	-0.055143255	0.045102321	-0.107513811	-0.016007628	0.510358675	-0.076149896	0.132963764	0.001125351	0.061597132	-0.003680298	-0.062837107	-0.002895331	-0.079287858	-0.012905649	-0.426211554
GSM1672517	0.117781597	-0.187003516	0.150119658	-0.026869128	-0.123326782	-0.045646319	0.035940187	0.193616794	-0.101360152	-0.059294457	-0.031657781	-0.099917774	-0.053545055	0.510358675	-0.014471083	0.168118482	0.010927448	0.054400689	-0.063213334	-0.073691567	0.016877915	-0.064891505	-0.131246716	-0.230720088
GSM1672518	0.054618087	-0.158512873	0.144737617	-0.099442425	-0.075189961	-0.027831376	0.085252691	0.114022347	-0.098525361	-0.01843876	-0.106265835	-0.068595641	0.026330005	0.510358675	-0.115486944	0.159397138	-0.063063933	0.004620278	-0.000521395	-0.063132872	-0.004970455	-0.116934295	-0.052637985	-0.483070183
GSM1672519	0.045723753	-0.115272387	0.166493609	0.00830112	0.012424815	-0.050238158	0.09338771	0.12621178	-0.074942299	-0.06855557	0.013933907	-0.085585035	0.00160768	0.510358675	0.025422317	0.206822992	-0.004447074	0.073947635	-0.022524834	-0.008060922	-0.003731118	-0.084956785	-0.082199399	-0.288765173
GSM1672520	0.064373628	-0.194733726	0.148881266	-0.109927856	-0.051023497	-0.004963923	-0.012627119	0.10296652	-0.093789458	-0.074134737	-0.045241925	-0.083410813	-0.014466022	0.510358675	-0.157492924	0.161699455	-0.007599612	0.027097712	-0.009816435	-0.153863936	-0.019048945	-0.097589347	-0.076873394	-0.289038971
GSM1672521	0.093165108	-0.027942844	0.15767474	-0.027135656	0.019608636	-0.019910499	0.085163984	0.173408429	-0.035561794	-0.036647739	0.030559369	-0.050260922	0.003092821	0.510358675	0.101428316	0.189055391	0.030827397	0.056201654	-0.022821074	0.010332192	0.014720353	-0.087271397	-0.064988837	-0.412339144
GSM1672522	0.135478687	-0.072240673	0.172217981	0.032324942	-0.013467149	-0.014449923	0.07211629	0.171276193	-0.018968213	0.042835685	0.077446072	-0.041161449	-0.02824207	0.510358675	0.046050034	0.18896889	0.023451847	0.104205158	-0.003280231	0.034980093	-0.011271222	-0.067307892	-0.125813842	-0.395089897
GSM1672523	0.037639633	-0.058345754	0.159308895	-0.069422713	0.169086549	-0.038300753	0.071246169	0.199203026	0.011959825	-0.056411004	-0.02200987	-0.157061081	-0.019883284	0.510358675	0.017151576	0.172296244	0.042885824	0.048498942	-0.008117943	-0.028328235	0.058148864	0.003752267	-0.076988098	-0.353472666
GSM1672524	-0.137319622	-0.221653961	0.102686116	-0.044172144	-0.129198268	0.001330953	-0.009943741	0.02542313	-0.063394322	-0.040765575	0.010597542	-0.003658067	0.019296746	0.510358675	-0.138123112	0.19224525	-0.044509814	0.041595848	-0.069595109	-0.129460855	-0.062975587	0.037581984	-0.051227149	-0.232362873
GSM1672525	0.092988359	-0.0214799	0.185253022	0.046757515	0.047455185	-0.01094255	0.085533483	0.212683019	0.048979992	-0.037761348	-0.066442565	-0.143247181	0.002583114	0.510358675	0.134881962	0.176303212	0.063075098	0.086868897	-0.016350254	0.057006639	0.035494459	-0.028415511	-0.059214325	-0.31240303
GSM1672526	0.147325672	-0.157388112	0.131442897	0.059620943	0.196330258	-0.047570383	0.142384004	0.15756356	-0.090432748	-0.046288533	0.061683349	0.043272896	0.006301903	0.510358675	0.056869516	0.089896294	-0.062635162	0.076298996	0.001008175	-0.05402226	0.013168043	0.074915779	-0.100197277	-0.267043899
GSM1672527	0.041335754	-0.156397778	0.130227847	-0.030319196	-0.017047564	-0.058376165	0.102966762	0.126469922	-0.022613275	-0.022348824	-0.057897167	-0.041780172	0.004044589	0.510358675	-0.030309826	0.128522138	-0.058529176	0.036115286	-0.017045546	0.007447406	0.02718281	0.108643703	-0.063439843	-0.464086885
GSM1672528	0.181405017	-0.075543549	0.182095825	0.19661071	0.030595086	-0.021689057	0.153794172	0.196363787	-0.00925488	0.004137572	0.038296956	0.040939906	0.045823888	0.510358675	0.14230381	0.146304221	-0.071065182	0.081816291	-0.023175697	0.059792923	0.025661335	0.115512686	-0.013938584	-0.440722826
GSM1672529	0.094001201	-0.205267505	0.164241094	0.048350535	0.005650923	-0.047907679	0.120553591	0.122242269	-0.118938919	-0.003193142	-0.000808292	0.07598103	0.034002017	0.510358675	0.025720422	0.086299255	-0.081663572	0.060486819	-0.027297694	0.06226012	0.038171885	0.036364617	-0.033876947	-0.31614493
GSM1672530	0.227266913	-0.168085419	0.12520551	0.043294918	-0.113041799	-0.052804718	0.133378393	0.145348713	0.005297533	-0.027661822	-0.011107934	-0.066423323	-0.013410402	0.510358675	-0.00289004	0.133584292	-0.094335623	-0.029723829	-0.038357675	-0.100274903	0.02165235	-0.085803966	0.029293456	-0.373459889
GSM1672531	0.22684856	-0.074604244	0.143089742	0.107873352	0.075247805	-0.049778895	0.14128337	0.222935726	-0.062172745	-0.029281069	0.024035927	0.075838809	0.047690881	0.510358675	0.130965476	0.136620361	-0.023739773	0.063882559	-0.009176159	0.016036079	0.075820559	-0.046569054	-0.030367053	-0.300173405
GSM1672532	0.124181043	-0.033213146	0.189409786	0.085117986	-0.007610118	-0.048611563	0.080452379	0.125161515	-0.036834921	-0.008241029	-0.027889259	0.02293474	0.003084435	0.510358675	0.095806293	0.155114909	-0.003862517	0.084625245	0.019136607	0.018510417	-0.00761217	-0.029212337	-0.044740282	-0.204800584
GSM1672533	0.178447317	-0.182540885	0.166672088	0.090053749	0.019095112	-0.011684258	0.157593024	0.222870304	0.012319129	0.017014337	-0.023824839	-0.035277314	0.025095319	0.510358675	0.018865505	0.143652188	-0.068841766	0.038562198	-0.020256869	0.050979515	0.028887438	0.020368929	-0.078253698	-0.417906361
GSM1672534	0.205094602	-0.18342006	0.148092109	0.182733978	0.141551044	-0.064325384	0.123864534	0.180097831	-0.101504834	-0.00105395	0.10002464	-0.002009103	0.019179718	0.510358675	0.152351166	0.164271282	-0.065286645	0.042387166	-0.025849685	0.02773371	0.079381502	0.088274627	-0.012988473	-0.433512823
GSM1672535	0.137616713	-0.051669541	0.174520408	0.075249053	0.058536586	-0.031219638	0.077059797	0.176816512	-0.044348074	-0.022494079	-0.072048108	0.066223736	0.00927414	0.510358675	0.135351907	0.136028794	-0.070176768	0.030625369	-0.012598313	0.07010646	0.056667169	-0.033977034	-0.016664408	-0.337136077
GSM1672536	0.186863549	-0.161851688	0.171309359	0.149174284	0.029415791	-0.051424165	0.147352657	0.209177093	-0.022417753	0.005290657	0.0351479	0.019862344	-0.00092038	0.510358675	0.087293511	0.118567734	-0.073647798	0.048174799	-0.042017378	0.049631326	0.018865155	0.123240513	-0.056483784	-0.394542302
GSM1672537	0.153463368	-0.232261984	0.139990636	0.08884689	-0.000376262	-0.077258975	0.068809392	0.159003511	-0.12236725	-0.035540075	0.013135355	0.071838057	0.032358942	0.510358675	0.049992203	0.107400174	-0.090079605	0.044706366	-0.071131676	-3.19E-05	0.033927368	-0.11507528	-0.051184707	-0.191475769
GSM1672538	0.120888215	-0.122893738	0.154664997	0.061634015	-0.088792776	-0.005394555	0.123749724	0.157710427	0.021088459	-0.026342867	0.014728171	-0.017215459	0.021959528	0.510358675	0.031248164	0.128038362	-0.039482762	0.073857823	-0.008460447	0.023068191	0.051239598	-0.072554131	-0.04573407	-0.246144018
GSM1672539	0.171731251	-0.173112297	0.151653445	0.146050441	-0.053658209	-0.054192892	0.044002319	0.106093692	-0.068723839	-0.007554679	0.047754193	0.002761412	-0.005699196	0.510358675	0.018493432	0.159624678	-0.045544787	0.019573463	-0.029780724	0.018583772	0.063682873	-0.020671882	0.025703119	-0.211462992
GSM1672540	-0.002313112	-0.290337285	0.122088538	-0.032417188	-0.032404078	-0.006857878	0.061848319	0.168833316	-0.061360585	0.015661213	-0.035616417	-0.03214594	0.065670731	0.510358675	-0.15253022	0.129763399	-0.072342654	0.022207386	-0.121362619	-0.063541611	0.070661813	-0.067601675	-0.00465002	-0.266678835
GSM1672541	-0.012169666	-0.145312703	0.099181265	0.099016793	-0.064067666	-0.072879971	0.076761224	0.073911132	-0.155459289	-0.009480121	-0.006476153	-0.052825523	0.006466956	0.510358675	0.0296392	0.13863458	-0.073370945	0.002001189	-0.048167298	0.023450193	-0.038585118	-0.164132959	-0.033911377	-0.171944875
GSM1672542	0.07572929	-0.041749602	0.131633661	0.005586699	-0.051649292	-0.013647307	0.129796582	0.17295304	-0.012603545	-0.063942484	0.007868906	-0.076780128	0.005610523	0.510358675	0.031992592	0.14051984	-0.054125354	0.056701288	-0.018643979	0.005321039	-0.022159932	0.010427295	-0.057912503	-0.236469837
GSM1672543	0.189970679	-0.171289787	0.111260819	0.087043428	0.119497365	-0.057067778	0.148987842	0.227686035	-0.08748881	-0.01960005	-0.055884784	0.037243211	-0.010393968	0.510358675	0.066560371	0.159996577	-0.087632919	0.054247584	-0.041175811	0.004679477	0.050079607	0.050904085	-0.018739626	-0.221684768
GSM1672544	-0.044367734	-0.247373096	0.151420156	-0.075104309	-0.073566948	-0.048639085	0.021457169	0.143247329	-0.081009835	0.044507781	0.051326853	-0.039794364	0.023445358	0.510358675	-0.124364512	0.146667956	-0.056673227	0.037091017	-0.104499971	-0.026722417	0.014768799	0.010618412	-0.029303586	-0.433877886
GSM1672545	0.171968393	-0.177635532	0.143474725	-0.029335305	-0.003515778	-0.036610924	0.082477503	0.104257781	-0.085842502	-0.078722877	0.067327996	-0.017419528	-0.006095678	0.510358675	-0.101978698	0.161700349	-0.052840281	0.032860986	0.014231305	-0.15228275	-0.046078578	-0.056143702	-0.051584401	-0.237199963
GSM1672546	0.048541209	-0.186897964	0.137416004	-0.064849748	-0.018445116	-0.024851693	0.103903082	0.190607135	-0.04098982	-0.02474905	-0.032302285	-0.067750765	-0.016686942	0.510358675	-0.078924778	0.173751876	-0.051306725	0.033544596	-0.066435285	-0.101218416	0.029147582	-0.076976991	-0.008857788	-0.316509994
GSM1672547	0.159122587	-0.192662785	0.1629231	0.127494947	-0.03308039	-0.022252628	0.044595226	0.16101449	-0.144954774	-0.060221398	-0.101244953	0.032095655	0.01195739	0.510358675	0.082087018	0.142069379	-0.027330934	0.044029094	-0.048521415	-0.002528463	-9.04E-05	-0.048199746	-0.061236105	-0.202610204
GSM1672548	0.168341284	-0.013910123	0.165149694	0.189513836	-0.025664788	-0.018860613	0.110042809	0.194838928	-0.074452613	0.012011578	-0.004098297	0.00251751	0.057269335	0.510358675	0.115091624	0.151620037	-0.041850736	0.051191874	-0.014817697	0.117964484	0.020362888	-0.004604474	-0.061454635	-0.189194122
GSM1672549	0.181061172	-0.212079801	0.139605679	0.024391472	0.012407395	-0.024362714	0.073440441	0.193651915	-0.094193151	-0.032415182	-0.041457508	-0.003593864	0.012833377	0.510358675	0.041784819	0.190446049	-0.050465298	0.021757522	-0.044780648	-0.016691203	0.040476619	-0.161305048	-0.035902433	-0.226339326
GSM1672550	0.02618302	-0.207887533	0.126058138	-0.010128931	-0.139918198	-0.115135797	0.050569865	0.026258469	-0.150534563	-0.095266122	-0.041533418	0.085718278	0.036536887	0.510358675	-0.107631936	0.153629878	-0.067404364	0.060682234	-0.098172712	0.011136824	-0.008791073	-0.051088245	0.028550219	-0.269964406
GSM1672551	0.229875778	-0.241608542	0.179506618	0.129138418	-0.123569731	-0.103489719	0.062572425	0.116515646	-0.093772064	-0.025927111	0.077815795	0.104139583	0.007663972	0.510358675	0.182917304	0.185813536	-0.045286242	0.0513653	-0.052048682	0.024420738	0.024997033	-0.097084411	-0.056769159	-0.179702473
GSM1672552	0.181081545	-0.124179881	0.179404811	0.120199977	0.076311706	0.001925409	0.167541432	0.245545261	0.008578254	0.077065147	-0.0576392	0.016182875	-0.028968955	0.510358675	0.084294864	0.168729875	-0.024882672	0.038605988	-0.02006093	0.000319063	0.039056296	-0.044121278	-0.073861964	-0.278634663
GSM1672553	0.237919827	-0.176822679	0.13347129	0.0086145	0.119678874	-0.01242504	0.147477756	0.160148526	-0.044527101	-0.027092459	-0.008531453	-0.051413887	-0.021855505	0.510358675	0.0571735	0.160465271	-0.029157361	0.056329063	-0.010888789	0.027265489	-0.012075826	0.056827503	-0.109516584	-0.331386328
GSM1672554	0.124322221	-0.249745404	0.125082475	0.037871183	-0.031328464	-0.072818475	0.08233696	0.17145258	-0.110123219	0.147525819	-0.010102897	0.04613999	0.052407108	0.510358675	0.00235605	0.145888435	-0.058529919	0.043717075	-0.078158197	-0.039012151	0.051690259	-0.04847475	0.005509905	-0.034315962
GSM1672555	0.081707822	-0.211884011	0.11066372	-0.024489038	-0.047990712	-0.033677181	-0.026541015	0.147368362	-0.053930324	-0.048236192	0.051873967	0.05547115	0.082634456	0.510358675	-0.081812548	0.139838662	-0.091495103	0.041603891	-0.087982408	-0.089752959	0.017832156	-0.13707901	-0.012986397	-0.098019531
GSM1672556	-0.069958743	-0.187322254	0.139591164	-0.02528305	-0.030182515	-0.029481795	0.048077665	0.080716269	-0.105340966	-0.068664047	-0.00139588	-0.014334478	0.029274876	0.510358675	-0.043818799	0.131275778	-0.053298452	0.038215241	-0.028651793	-0.072205932	-0.068497137	-0.098991239	-0.025751369	-0.250798576
GSM1672557	0.098978951	-0.184860326	0.141778068	-0.136356309	-0.066545197	-0.038466948	0.030108688	0.09227266	-0.091059202	-0.080691929	0.037835519	-0.114458139	0.021009634	0.510358675	-0.118121726	0.175050924	-0.019818033	0.032745401	-0.044475688	-0.071382549	-0.002858313	-0.06070446	-0.047106121	-0.366980013
GSM1672558	0.195599651	-0.154360337	0.150065569	0.063444196	0.008885406	-0.05262114	0.039180836	0.114338681	-0.182789812	-0.095502684	-0.004549101	0.025440558	0.019625932	0.510358675	0.039853814	0.132034588	-0.056537834	0.059462652	-0.018965638	0.011798223	0.024763346	0.013694639	-0.055268245	-0.157616136
GSM1672559	0.184372142	-0.160876064	0.123872106	0.073929529	-0.025800873	-0.043225143	0.102181268	0.156912053	-0.064371411	-0.038587709	-0.031427532	0.018639375	0.04076258	0.510358675	0.032426051	0.1523909	-0.041449621	0.046898265	-0.004661149	0.027609644	0.072994761	-0.013143517	-0.051717728	-0.448754221
GSM1672560	0.095373373	-0.118373972	0.144253487	0.01817436	-0.068263793	-0.034997902	0.088691167	0.17948183	-0.111627745	-0.043778767	0.002988374	0.051007662	0.030725781	0.510358675	-0.008721606	0.165562267	-0.062328671	0.048204192	-0.017402341	-0.054933757	0.004973534	0.019071599	-0.032489248	-0.250068449
GSM1672561	0.053748895	-0.160697269	0.124065169	-0.003038842	-0.0803864	-0.03679245	0.036848738	0.12861747	-0.154071717	-0.066158989	-0.038506683	-0.128695639	0.009231899	0.510358675	-0.030210943	0.145297614	-0.037245325	0.019008001	-0.076345721	-0.071631676	-0.003701205	-0.059316488	-0.060407333	-0.132426759
GSM1672562	0.097018911	-0.206445847	0.120496862	0.016812361	-0.156812215	-0.030783267	0.010847979	0.15669107	-0.149126167	-0.103493252	-0.103644185	-0.085090267	0.013659034	0.510358675	-0.000782065	0.187953718	-0.053316087	0.025379085	-0.031485832	-0.047039356	-0.019815439	0.068547781	-0.056790754	-0.334489368
GSM1672563	0.023861248	-0.241582275	0.138260708	-0.017207394	-0.093778814	-0.026924308	0.093445743	0.188708792	-0.077082601	-0.048756826	-0.045183227	-0.062998538	0.036875197	0.510358675	-0.060989172	0.134838421	-0.052378216	0.069251249	-0.079058024	-0.077449562	-0.018322898	0.07990989	-0.116087427	-0.252715159
GSM1672564	0.053728994	-0.07905289	0.143009078	0.017708323	-0.030364258	-0.01868929	0.086533898	0.137381789	-0.090883013	-0.039131481	-0.070957115	0.032789068	0.017175805	0.510358675	0.078215511	0.14944669	-0.03769164	0.071094631	-0.020152892	0.027592266	0.014149081	-0.040924475	-0.040636311	-0.235557178
GSM1672565	0.085213254	-0.1915705	0.12173964	-0.063100314	-0.148678956	-0.057040431	0.039028145	0.133880837	-0.117328007	-0.028286307	-0.000244967	-0.033750448	-0.010823305	0.510358675	-0.0136244	0.142721838	-0.081608387	0.031541726	-0.023363069	-0.130632509	-0.003307333	0.003523511	-0.038332351	-0.213197043
GSM1672566	0.046085647	-0.205282909	0.163332083	-0.054008714	-0.109630075	-0.029577401	0.086903971	0.083274093	-0.056430973	-0.07936586	0.014645987	-0.104466527	-0.007367433	0.510358675	-0.081635791	0.155698821	-0.007959288	0.028975717	-0.02230998	-0.055648938	-0.032124891	0.017965398	-0.092641222	-0.375285206
GSM1672567	0.049041332	-0.220006616	0.149798969	-0.112302979	-0.190595532	-0.032381731	-0.011532785	0.016530161	-0.104888412	-0.089725831	-0.02164036	-0.143236245	-0.025459698	0.510358675	-0.161264596	0.183466353	-0.043781423	0.049038071	-0.061772709	-0.104450313	-0.054406612	0.013335428	-0.065834946	-0.210550333
GSM1672568	-0.017468321	-0.18627299	0.114092553	0.027832909	-0.02747531	-0.048738518	0.084724055	0.040137453	-0.110324035	-0.075136048	0.11730319	0.001617121	0.053070875	0.510358675	-0.063096208	0.091852203	-0.100105305	0.03988708	-0.051181945	0.005381714	-0.016861225	0.09883525	-0.055994512	-0.127680935
GSM1672569	0.108682919	-0.281474433	0.128480285	0.002204784	-0.119236608	-0.063040154	0.009588504	0.098620806	-0.160523592	-0.057947933	-0.034986821	-0.001930584	0.020947777	0.510358675	-0.0761724	0.106612099	-0.097104608	0.065007603	-0.064915119	-0.057753465	0.02042302	0.028636615	-0.064408744	-0.197499316
GSM1672570	0.136100374	-0.169204672	0.192838152	0.124565862	0.031857775	-0.036070956	0.018033155	0.177641633	-0.141913398	-0.048943006	-0.026784459	0.05414177	0.04679287	0.510358675	0.070392081	0.133300439	-0.035214697	0.04630244	-0.026213612	0.045032979	0.053808444	0.019408615	-0.030493766	-0.100118646
GSM1672571	-0.080520592	-0.112618072	0.153990128	-0.017384995	0.045106351	-0.02520626	0.136973283	0.181887881	-0.077134394	-0.046850247	0.036914296	-0.031273767	0.020092949	0.510358675	-0.092305342	0.141708863	-0.008040133	0.080727167	0.032705903	-0.068251101	0.037442574	0.055901516	-0.131886001	-0.23838642
GSM1672572	0.203825179	-0.098925692	0.158808343	0.053574031	-0.080645933	0.00095374	0.087343972	0.124805761	-0.041767347	-0.024184988	-0.007458979	-0.043038609	0.001875271	0.510358675	0.024252886	0.107710161	-0.049265279	0.030606686	0.023823818	-0.113968917	0.016922919	-0.065874772	-0.095645906	-0.214018436
GSM1672573	0.054621793	-0.172604434	0.148745861	-0.023706333	-0.055122756	-0.051899551	-0.022770793	0.115542154	-0.071599632	-0.022845528	0.007813474	0.000888671	0.001465307	0.510358675	0.003010345	0.163261697	-0.040212101	0.037345563	-0.065675266	-0.0542438	-0.012192604	0.024919316	-0.004359657	-0.245596422
GSM1672574	0.065774425	-0.171284918	0.170953177	-0.004426738	0.039972855	0.000160087	0.125329929	0.199268736	0.031791591	-0.015929505	-0.01249594	-0.045300889	0.010550177	0.510358675	-0.03955076	0.136351543	-0.020042964	0.038592598	-0.017208564	0.035297782	0.01100899	0.042600318	-0.09922863	-0.25070731
GSM1672575	-0.082572005	-0.185291154	0.14637275	0.009831669	0.013758837	-0.03237288	0.105506972	0.257084202	-0.039187508	-0.01804895	-0.059998564	-0.010073051	-0.007366919	0.510358675	-0.007411146	0.139284452	-0.043657045	0.058689511	-0.026547399	-0.005531803	0.034192127	8.82E-05	-0.06277852	-0.288035046
GSM1672576	0.112236208	-0.059905571	0.172128897	0.203819279	0.017466295	-0.069201241	0.13342635	0.169528017	-0.061578048	0.000396342	-0.030192121	0.081669428	0.059711754	0.510358675	0.182094873	0.102629936	-0.054518783	0.062359125	-0.027816682	0.080426624	0.036453846	0.066491422	-0.052161957	-0.102947887
GSM1672577	0.063727446	-0.220611747	0.118564694	-0.097271212	-0.053002284	-0.060514411	0.060738281	0.14937035	-0.077625244	-0.057468978	-0.060096308	-0.015598336	0.012252964	0.510358675	-0.184299036	0.148960396	-0.071818115	0.019632652	-0.052163767	-0.029949334	0.014967241	-0.027614928	-0.0623592	-0.267591494
GSM1672578	0.194503576	-0.025418124	0.190023146	0.114429776	-0.033944807	-0.081416105	0.055565297	0.102050136	-0.13291541	-0.065009183	-0.069979499	0.077893494	-0.003445466	0.510358675	0.122643874	0.181213985	-0.015530333	0.060041011	-0.052898995	0.000176027	-0.006908245	0.026634818	-0.071795855	-0.165099936
GSM1672579	0.089231324	-0.105816048	0.168470764	0.075134639	-0.016459169	-0.008035106	0.066147675	0.152116799	-0.014058837	-0.052844091	0.075049082	-0.073410475	0.038938411	0.510358675	0.072189438	0.121864071	-0.075947813	0.055852467	-0.032024197	0.030859469	0.007196641	0.029154044	-0.058950852	-0.220224514
GSM1672580	0.113852538	-0.116683356	0.157049653	0.125486557	0.004083502	-0.026978853	0.135870837	0.215377543	-0.0467069	0.046270047	0.034822794	0.100953915	0.043265226	0.510358675	0.047275535	0.051363734	-0.06737439	0.068865068	-0.03788142	-0.001313597	0.039786241	0.086598013	-0.087622049	-0.303550242
GSM1672581	0.091189859	-0.15943361	0.165061159	0.04161825	-0.085681109	-0.023582343	0.017161086	0.171623944	-0.084968365	-0.034747797	-0.088960283	-0.001520371	-0.016418472	0.510358675	0.012609841	0.139301208	-0.0376139	0.035470956	-0.016145813	-0.023392219	0.025798892	0.065702424	-0.058259673	-0.251254906
GSM1672582	0.009446072	-0.17951501	0.126399422	-0.044222117	0.070249378	0.010223048	0.162988266	0.212299343	-0.048153948	0.002060764	0.021243294	0.007256529	0.026874945	0.510358675	0.001382791	0.075653511	-0.095193444	0.091120998	-0.046730478	0.071497429	0.04369426	0.065226915	-0.035201832	-0.331477594
GSM1672583	0.079379135	-0.161175795	0.146914238	0.023491864	0.055957388	-0.037161801	0.080686741	0.139706211	-0.106627966	-0.000763016	0.00997626	0.071209704	0.044316959	0.510358675	-0.011634335	0.039254478	-0.123314347	0.084684608	-0.0170631	0.028601197	-0.008399316	0.050531679	-0.079273451	-0.211006662
GSM1672584	-0.00471392	-0.216877684	0.102693762	-0.085504495	-0.17716952	-0.00301076	0.063183747	0.02670455	-0.073817704	-0.076726123	0.152037367	-0.065616398	0.025087792	0.510358675	-0.125367192	0.100592511	-0.071896313	0.03066683	0.056033289	-0.124718692	-0.016749194	0.047734651	0.003671255	-0.376015333
GSM1672585	0.087146185	-0.145921686	0.127411943	-0.012557443	-0.173607827	-0.048723446	0.075583666	0.06172945	-0.146518636	-0.168558256	-0.064507489	-0.048323055	-0.026140502	0.510358675	-0.072476367	0.110323137	-0.111177523	0.034959182	-0.039387253	-0.02525927	-0.003451138	-0.107470158	-0.020931128	-0.365519759
GSM1672586	0.141094016	-0.170368407	0.154636712	-0.057114387	-0.098041187	-0.037719945	0.048282615	0.067492731	-0.084020635	-0.092615534	0.010998824	-0.044344518	-0.028174431	0.510358675	-0.066238816	0.093929515	-0.058423572	0.057830597	0.021425059	-0.074483036	0.028708077	0.046887613	-0.0232272	-0.44282194
GSM1672587	0.144598365	-0.186934504	0.125835938	0.010110022	0.183891053	-0.047032232	0.144559971	0.174804585	-0.047419895	-0.009131942	0.050236661	-0.053115136	0.030350103	0.510358675	0.013806337	0.078254337	-0.06151338	0.036230904	0.019648593	0.002394787	0.057646714	0.098156965	-0.053945794	-0.145021447
GSM1672588	0.1377568	-0.072814709	0.182842829	0.139975455	0.042385362	-0.013246864	0.161555612	0.216082778	0.014782617	0.00027713	-0.03518656	0.024661834	-0.015644747	0.510358675	0.096617997	0.133986044	-0.045784868	0.047414442	0.000249474	0.035315368	0.028489092	0.035492605	-0.060569847	-0.263849594
GSM1672589	0.076690895	-0.06588587	0.148404488	-0.009536834	-0.084920656	-0.051335678	0.052356047	0.080531761	-0.123081111	-0.033370637	-0.003391509	0.010412969	1.77E-05	0.510358675	0.025568726	0.1392198	-0.076830432	0.073108408	0.008935761	-0.061658278	0.013307649	-0.006825339	0.025614137	-0.28794378
GSM1672590	0.211131094	-0.159829558	0.146282377	0.11958166	-0.014167559	-0.037428352	0.151248272	0.232048331	-0.03012207	0.004009833	0.065359972	0.035780041	0.000627436	0.510358675	0.073914722	0.101607433	-0.096189801	0.087694237	-0.00592545	0.030409493	0.104318237	0.078210577	0.002330537	-0.33266405
GSM1672591	0.171653175	-0.107769526	0.14112997	0.096803971	0.047648259	-0.03418464	0.138721721	0.202954697	-0.086686721	-0.005749658	-0.123394762	0.032185427	0.025698316	0.510358675	0.062374117	0.099800674	-0.040107582	0.062083859	-0.031753856	0.011433231	0.07191576	0.037442356	0.006276825	-0.237199963
GSM1672592	0.242822604	-0.207274205	0.15348454	0.186563341	0.004090452	-0.050602989	0.108006475	0.198154849	-0.051685531	0.000879569	-0.095549215	0.033698536	-0.025836141	0.510358675	0.122152567	0.136046612	-0.063187592	0.050467603	0.019076124	0.027539232	0.049139585	0.063797845	-0.046695782	-0.28840011
GSM1672593	0.221489368	-0.141938582	0.138084255	0.151493727	0.002381744	-0.021829496	0.115727864	0.204779476	-0.093220385	-0.025286052	-0.012091827	0.018737759	0.031013755	0.510358675	0.071472396	0.109886756	-0.080040548	0.012015898	-0.012178812	-0.011166455	0.040624075	-0.0327917	0.024142483	-0.420918135
GSM1672594	0.110553751	-0.202235732	0.127847298	-0.0637115	-0.013093523	-0.002905787	0.060461886	0.159598787	-0.050190335	-0.037583649	-0.068851789	-0.086601644	-0.000241973	0.510358675	-0.056737953	0.138864044	-0.066749376	0.040668086	-0.019032155	-0.021854104	0.038342059	0.089663149	-0.054884113	-0.274801497
GSM1672595	0.007515061	-0.178255153	0.162723257	0.003427395	0.072678276	0.004703991	0.116561572	0.2204763	-0.002768179	0.002667204	0.011433465	-0.052426891	-0.003328149	0.510358675	0.003060652	0.154820563	-0.045386748	0.063042387	-0.046292549	-0.049342867	0.032790559	0.110316268	-0.105807092	-0.30975632
GSM1672596	0.128359958	-0.151309672	0.134443301	-0.085411796	0.024442716	-0.033426155	0.085523194	0.187503982	-0.072374816	-0.059339143	0.052443157	0.008919379	0.056667634	0.510358675	-0.112818293	0.130826872	-0.02543882	0.027560966	-0.029808184	-0.10248739	0.020961259	0.102909108	-0.034721203	-0.31614493
GSM1672597	0.130837607	-0.107056526	0.15476286	-0.019459052	-0.071397179	-0.027513245	0.10339959	0.173813981	-0.007135861	0.021012945	-0.006302305	-0.051999739	-0.013393358	0.510358675	-0.006041502	0.125139419	-0.093112646	0.050084039	0.049026743	0.016231727	0.022840729	-0.045318462	-0.0503018	-0.382586474
GSM1672598	0.13458466	-0.149925043	0.140328359	-0.093001033	-0.049579899	-0.005105049	-0.008945537	0.124612291	-0.093205443	-0.028045347	-0.086517234	-0.05347704	-0.009385707	0.510358675	-0.127956858	0.085660856	-0.050626139	0.019975584	-0.029867274	-0.039982947	0.017240589	-0.050188801	-0.044589457	-0.403212558
GSM1672599	0.138921488	-0.215096192	0.139282188	0.066616475	-0.066884157	-0.058971824	0.004557375	0.071714229	-0.136955515	-0.001669307	-0.037430892	0.018263942	-0.029321342	0.510358675	0.041813202	0.17645785	-0.038244502	0.037538074	0.007241626	-0.013335175	-0.031510588	0.037466589	-0.034120185	-0.461440175
GSM1672600	0.173456635	-0.18402968	0.156964693	0.061170691	0.059783319	-0.023640837	0.156622145	0.242920917	-0.013387109	-0.006859815	-0.031746475	-0.117013414	0.00804409	0.510358675	0.019519695	0.149659141	-0.030252073	0.056854842	-0.034743447	-0.022631873	0.032318249	0.016060274	-0.074445624	-0.282285297
GSM1672601	0.14255657	-0.147902489	0.170454353	0.096960982	-0.070086596	-0.008798428	0.144217869	0.188436538	-0.031511541	0.005378832	0.020502732	-0.006421335	-0.019903541	0.510358675	0.097078772	0.123886344	-0.050246889	0.066553212	0.011599244	0.003309669	0.050998221	-0.005727727	-0.060598586	-0.270603267
GSM1672602	0.201141596	-0.11723238	0.163167925	0.057507477	-0.15668259	-0.033339784	0.016948023	0.089259905	-0.084634249	-0.032173201	0.090082359	-0.010588697	-0.045999462	0.510358675	-0.004893976	0.123629861	-0.061522348	0.05519029	-0.036805166	-0.024745911	0.01493188	-0.17028748	0.04576584	-0.356484439
GSM1672603	0.170958458	-0.174348019	0.158629606	0.113504263	-0.097482944	-0.050152143	0.137807703	0.198032945	-0.062371282	-0.03452026	-0.054000896	-0.091752919	-0.038387346	0.510358675	0.064552012	0.135963171	-0.025869466	0.047503009	-0.048663633	-0.027840059	0.035723726	-0.080358326	-0.04297409	-0.297891759
GSM1672604	0.058701894	-0.189497558	0.128565951	-0.092817063	0.080950069	-0.001862489	0.143562458	0.213835973	-0.021988457	-0.032785996	0.002646569	-0.037873772	-0.016605605	0.510358675	-0.071904679	0.1317761	-0.00986485	0.027995894	0.018404799	-0.090177993	0.049080164	-0.069539602	-0.073524788	-0.271972255
GSM1672605	0.102785039	-0.17970704	0.133887358	-0.077227269	-0.002445114	-0.046386304	0.066782953	0.162524623	-0.081891044	-0.067137395	-0.093573709	-0.071572981	-0.028473128	0.510358675	-0.021474745	0.143078571	-0.048189217	0.033100814	-0.00443763	-0.054414847	0.036557762	-0.085924728	-0.053221789	-0.209363877
GSM1672606	0.191614608	-0.20741438	0.144786814	0.069583825	-0.102995879	-0.026083036	0.101501085	0.148288727	-0.060802773	-0.01862754	0.103618052	0.0171604	0.035563553	0.510358675	0.027509636	0.099871106	-0.024873994	0.06163378	-0.019250868	0.007405597	0.015941205	-0.037218386	-0.057931772	-0.166103861
GSM1672607	0.285462829	-0.187565089	0.173749012	0.149668413	-0.043258198	-0.076668845	0.106247402	0.151761701	-0.052948871	0.00832459	0.065139088	0.110305151	-0.005238044	0.510358675	0.192874953	0.150981448	-0.093120141	0.042017919	-0.032171657	0.043644514	0.023827208	-0.021646906	-0.021744377	-0.228255909
GSM1672608	0.060676195	-0.12795887	0.150894003	-0.106061757	-0.089083797	-0.038324915	0.047629706	0.167911118	-0.127059746	-0.012736439	-0.152577365	-0.020397707	-0.059315098	0.510358675	-0.143458901	0.186432165	-0.031968163	-0.036048253	-0.002593116	-0.167910827	0.028705456	-0.074352068	-0.013607553	-0.325362782
GSM1672609	0.04923881	-0.149022809	0.1496595	-0.097210214	-0.093761162	-0.022081732	0.051416314	0.119684297	-0.047504279	-0.084251402	-0.015537474	-0.065913799	-0.071167931	0.510358675	-0.083404383	0.179704861	0.038089229	-0.019527013	-0.048154363	-0.132500762	-0.050197772	-0.155097704	-0.041513095	-0.275440358
GSM1672610	0.153705048	-0.169169055	0.091888357	-0.179763319	-0.090399535	-0.013027652	0.050344189	0.105526982	-0.127583752	-0.057107906	-0.137053552	-0.078513008	-0.051729984	0.510358675	-0.195515015	0.166751899	-0.004903109	-0.035085669	-0.096035389	-0.132894056	-0.018336539	-0.124954035	0.003494698	-0.336405951
GSM1672611	0.17319034	-0.160835682	0.162274635	-0.020300592	-0.035458597	-0.009062254	0.087052078	0.197734897	-0.061896115	-0.01610855	-0.062673133	-0.025849583	-0.028286891	0.510358675	-0.069451187	0.18271636	0.031445838	0.025594572	-0.021883012	-0.130101149	0.066519853	-0.061857101	-0.025920556	-0.314502145
GSM1672612	0.109969473	-0.121758289	0.152971168	-0.020356308	0.006440647	-0.029226346	0.066153612	0.197980583	-0.057687012	-0.100036616	0.020185599	-0.074909304	-0.063877701	0.510358675	0.030780509	0.176414217	0.054724343	0.031974513	-0.023305243	-0.002290705	0.03868992	-0.026061405	-0.122744855	-0.385415716
GSM1672613	0.04624216	-0.122408932	0.141207581	-0.150831052	-0.138095222	0.007839378	0.016713228	0.097998493	-0.131000359	-0.09748879	-0.073979367	-0.038962854	-0.072530221	0.510358675	-0.037478565	0.194276545	0.000207351	-0.004478757	-0.008490255	-0.190831548	-0.00601534	-0.118309388	-0.051574775	-0.323902528
GSM1672614	0.00574651	-0.172894913	0.134879842	-0.115625303	-0.187750263	-0.021999572	0.035708652	0.115504985	-0.064654727	-0.07740996	-0.02511891	-0.050307854	-0.040257897	0.510358675	-0.098560681	0.165148756	0.030749591	0.036958295	-0.034836667	-0.076554193	-0.050842167	-0.047196828	0.024939256	-0.261933011
GSM1672615	0.118904168	-0.070105152	0.176169558	-0.063369846	-0.124455628	-0.023311147	-0.004808255	0.150866768	-0.083027193	0.075893416	-0.042694401	-0.064211056	-0.064751532	0.510358675	-0.069664436	0.170072103	0.056306194	0.006200743	-0.000388847	-0.080352614	-0.01696292	-0.052163139	-0.036008396	-0.418910286
GSM1672616	0.102541139	-0.21672182	0.155858981	-0.031650537	-0.127507774	-0.04965487	0.059047009	0.147455945	-0.053497879	-0.091500594	-0.10689033	-0.018908425	-0.035108953	0.510358675	-0.052254694	0.199121395	0.049874871	0.026485984	-0.047280574	-0.118212545	-0.058211698	0.038934284	-0.037401007	-0.300355937
GSM1672617	0.242406692	-0.123981117	0.153283933	0.134930314	-0.0429219	-0.047246665	0.071291144	0.171398401	-0.08247241	-0.001713668	-0.108683765	0.022758087	-0.065622307	0.510358675	0.060756422	0.194676997	0.051180141	0.001500453	-0.039501749	-0.030239011	0.028160243	-0.110496583	-0.000872418	-0.217577804
GSM1672618	0.018771462	-0.168600049	0.16457643	-0.105257489	0.022241145	0.020576589	0.118504165	0.171651029	-0.044235028	-0.063015781	-0.046851547	-0.095523385	-0.05357856	0.510358675	-0.136551721	0.179779476	0.070797131	0.05599647	0.009645965	-0.106132972	-0.004102817	-0.020655609	-0.100532369	-0.311581637
GSM1672619	0.011187552	-0.193822536	0.146524965	-0.141174662	0.028042077	0.023658371	0.062962021	0.178097235	-0.046252207	-0.075811286	-0.026055249	-0.068518904	-0.035112091	0.510358675	-0.121328356	0.151095296	0.047408959	0.044094566	-0.023691359	-0.112879182	-0.002457773	0.007075991	-0.113230838	-0.327735694
GSM1672620	0.140760653	-0.164351188	0.136084484	-0.045593462	-0.144330516	-0.009298661	0.048215232	0.15721814	-0.096263514	-0.00758091	0.024845096	-0.008627014	-0.055535951	0.510358675	-0.079214937	0.192777747	-0.011586742	0.029856759	0.001842463	-0.086842798	-0.03288655	-0.078988454	-0.005914097	-0.327735694
GSM1672621	0.034261351	-0.041323225	0.16513948	0.009316249	-0.141570907	-0.036233389	0.047545643	0.181647725	-0.104430612	-0.013576031	-0.081207535	0.022560276	-0.035853519	0.510358675	-0.068464431	0.139061282	0.014530716	0.000262025	-0.027981647	-0.018520064	0.035358919	-0.134667157	-0.006761441	-0.268960482
GSM1672622	-0.084995077	-0.188618595	0.136266706	-0.164811328	-0.138231012	-0.021218882	0.014470848	0.052512269	-0.126978594	-0.087261121	-0.082835721	-0.144293588	-0.057731794	0.510358675	-0.193689266	0.171841618	0.024850443	0.00284893	-0.064407968	-0.140904588	-0.046038811	0.036017079	-0.069725997	-0.346627727
GSM1672623	0.09824319	-0.24411829	0.13378298	-0.12186378	-0.100664774	-0.027883574	0.018919157	0.134655568	-0.129470062	-0.082968889	-0.072301351	-0.089341564	-0.053859828	0.510358675	-0.154744596	0.146860253	0.033080786	0.029157145	-0.044933917	-0.145614646	-0.044480025	-0.076703993	-0.089003129	-0.408779775
GSM1672624	0.01340504	-0.144338984	0.16424144	-0.113905892	-0.013503997	0.024810119	0.010656133	0.155878665	-0.007511827	-0.062311986	-0.019722147	-0.052769658	-0.049639342	0.510358675	-0.063600559	0.169203723	0.063438514	0.008529232	0.042116826	-0.108602368	-0.020320663	0.004283209	-0.13901685	-0.259833896
GSM1672625	0.250919942	-0.119616892	0.156860587	0.059976698	0.043176917	-0.034867338	0.062195252	0.166468447	-0.131684716	-0.03093007	-0.040526105	0.062293147	-0.034806109	0.510358675	0.024161022	0.202919111	-0.008440424	0.028628321	-0.018548198	-0.031928636	0.048587316	-0.005924931	-0.031906475	-0.323263667
GSM1672626	0.136971882	-0.207348389	0.158598803	-0.10430872	-0.044215905	0.014168435	0.070041435	0.172399361	-0.021572955	0.022248083	-0.022511982	-0.023539278	-0.066666771	0.510358675	-0.070927946	0.161831869	-0.016106302	-0.02227139	-0.044924374	-0.06918782	0.007349439	-0.004594766	-0.079351223	-0.291138085
GSM1672627	0.022156407	-0.196754005	0.140038394	-0.15599209	-0.169413526	-0.022426139	0.008191368	0.072793528	-0.07748391	-0.062315378	-0.075808913	-0.075760456	-0.03270458	0.510358675	-0.168943391	0.175670237	0.007880279	0.036658964	-0.012218792	-0.132024122	-0.036273492	-0.018738454	-0.020264502	-0.450397006
GSM1672628	0.190564888	-0.03647527	0.149469547	0.022239133	0.016976178	-0.01645358	0.077188529	0.190151113	-0.036494836	0.013793914	-0.064515041	-0.050659711	-0.080401074	0.510358675	0.002259985	0.203513134	0.048176345	0.011667888	-0.001277905	-0.032764187	0.009612862	-0.167662583	-0.035579153	-0.31395455
GSM1672629	0.044180188	-0.096102256	0.165656669	0.014443761	-0.116453292	-0.01261501	0.016528634	0.146296645	-0.066368851	-0.018203582	0.01838402	-0.083872594	-0.057755816	0.510358675	-0.058291347	0.17928126	0.016785378	0.048725949	-0.040961966	-0.089842333	0.022438537	0.068906376	-0.08596121	-0.319339235
GSM1672630	0.089471852	-0.173264549	0.150177392	0.001378393	-0.088905258	-0.031947365	0.056148226	0.150549526	-0.103043571	-0.079923534	-0.092800175	-0.012760761	-0.037837489	0.510358675	-0.021306156	0.170462644	0.000818439	-0.006564117	-0.021454783	-0.065223869	-0.004698856	-0.037608538	0.012948797	-0.280186182
GSM1672631	0.114184008	-0.192715612	0.151617291	-0.027553175	-0.054963954	-0.040761143	0.044328804	0.142908565	-0.107159537	-0.040041938	-0.024656967	0.025227192	-0.072570859	0.510358675	-0.022096175	0.185991963	-0.016548483	0.046141766	-0.002100702	-0.120542917	-0.020639305	-0.106985555	-0.059806783	-0.298165556
GSM1672632	0.118623232	-0.213546572	0.117700479	-0.14848572	-0.048043344	-0.048619829	0.012648808	0.102515877	-0.112871556	-0.076757556	-0.017641937	-0.046730278	-0.075980983	0.510358675	-0.159928224	0.192530672	0.000436709	0.027011237	-0.016603693	-0.15111956	-0.031185756	-0.067585747	-0.012821997	-0.422834718
GSM1672633	0.187788594	-0.06749518	0.133649395	-0.067431188	-0.150810367	-0.053913036	0.010792209	0.150258316	-0.089448495	-0.041687301	-0.023750766	-0.027344149	-0.038122224	0.510358675	-0.080638293	0.169490006	0.013670286	0.016849924	-0.036358486	-0.116576765	0.006775571	-0.074290034	-0.007667527	-0.402573697
GSM1672634	-0.05752398	-0.224190556	0.173693406	-0.164587635	-0.244853476	-0.033632809	-0.015233734	0.022016326	-0.164545052	-0.116495826	-0.106685353	-0.037977613	-0.023344823	0.510358675	-0.176566221	0.192370857	-0.007610699	0.018205641	-0.090201298	-0.154478838	-0.074336561	-0.060574075	-0.025955029	-0.371543306
GSM1672635	0.175745463	-0.091561519	0.154849312	-0.000815897	-0.118212786	-0.044411489	-0.019009437	0.070173775	-0.115502117	-0.070447026	-0.025753861	0.004184058	-0.040602057	0.510358675	-0.101572672	0.182612912	0.031204806	0.017838423	-0.063806309	-0.130920014	-0.039136859	-0.019392108	-0.003290825	-0.391621794
GSM1672636	0.076032162	-0.171201114	0.151495965	-0.095897761	-0.183126672	0.002850301	0.010277406	0.11396016	-0.035514788	0.010859313	-0.039240268	-0.048146069	-0.061000066	0.510358675	-0.051907028	0.153326209	0.002330433	-0.011273715	-0.065467273	-0.169309171	0.007167609	-0.115262313	-0.065964524	-0.295610112
GSM1672637	0.012177084	-0.208574856	0.150758663	-0.117712521	-0.019540872	-0.017523282	0.065920458	0.189529901	-0.103547397	-0.065858547	-0.062845529	-0.067312867	-0.043038412	0.510358675	-0.111712583	0.18534174	0.052789286	0.027799301	0.007827056	-0.162656928	-0.03695678	0.038506219	-0.115476892	-0.417450032
GSM1672638	0.028896257	-0.163289068	0.147742005	-0.0508252	-0.088912857	-0.020347593	0.03492708	0.164486672	-0.076774307	-0.095600474	-0.040173262	0.010093229	-0.051708281	0.510358675	-0.120204695	0.154704057	0.005195184	0.021899325	-0.018460542	-0.106013317	-0.018950088	-0.13475319	-0.060196286	-0.252623893
GSM1672639	0.151813697	-0.181537542	0.139585896	-6.57E-05	-0.044351262	-0.013054049	0.043709184	0.170895039	-0.104437744	-0.079885603	-0.069730847	0.014906284	-0.042095835	0.510358675	-0.112972795	0.160455343	0.017144333	0.032109639	-0.01389235	-0.133426534	0.005816119	-0.082366658	-0.045636528	-0.199050835
GSM1672640	0.243639399	-0.141391729	0.15443571	0.093558503	-0.104354827	-0.039990856	0.084555535	0.162760784	-0.092570746	-0.036482278	-0.04418983	0.040549919	-0.082900602	0.510358675	0.04946678	0.182828773	6.36E-05	0.012368947	-0.028540786	-0.026626841	0.002053897	-0.114831419	-0.028059703	-0.243771105
GSM1672641	0.017700695	-0.086272171	0.155633678	-0.068161662	0.036226459	0.008822702	0.157020799	0.237109215	0.004375524	-0.007558317	-0.038266434	-0.143840812	-0.042977922	0.510358675	-0.072275979	0.183227031	-0.004687809	0.008255402	0.022579581	-0.02233742	0.014711554	-0.020836726	-0.090437834	-0.25864744
GSM1672642	0.082206274	-0.218351412	0.159728168	-0.065286269	-0.032483819	-0.020315119	0.067779147	0.161136001	-0.113267204	-0.074539925	-0.082163728	-0.075640831	-0.080870851	0.510358675	-0.121635497	0.165159078	4.22E-05	0.037212919	-0.044489877	-0.112865716	-0.004846282	0.012464124	-0.088851367	-0.298256822
GSM1672643	0.232206658	-0.180656855	0.121216327	-0.137453815	-0.035372313	0.021988473	0.095387063	0.167751245	-0.073203548	0.015650027	-0.054592462	-0.03073969	-0.022405195	0.510358675	-0.172342432	0.150229479	0.022980517	0.032416841	-0.009860834	-0.162195229	0.018359885	-0.098483569	-0.049046542	-0.326457972
GSM1672644	0.032108205	-0.215554677	0.153172725	-0.05222926	-0.147109833	-0.018398642	0.047990367	0.047830292	-0.095215296	-0.090076437	-0.045808538	-0.042022332	-0.077376004	0.510358675	-0.136750638	0.186961393	0.043977698	0.027802438	-0.068130331	-0.119302519	-0.043212188	0.057936285	-0.099118317	-0.225700465
GSM1672645	0.145110367	-0.105118551	0.168883079	0.027639671	-0.112735884	-0.047409924	0.03739724	0.11123031	-0.108323942	-0.096856111	-0.061413698	0.025095431	-0.070266119	0.510358675	-0.017056521	0.200916165	0.019701748	-0.016529581	0.023780891	-0.085688573	0.010912327	-0.125418682	-0.079694626	-0.288308844
GSM1672646	0.155029196	-0.146788249	0.167663228	0.101717925	-0.125338799	0.000359672	0.018043045	0.145790648	-0.103356989	-0.083303986	-0.009104013	0.009979126	-0.071417968	0.510358675	0.100722018	0.205075646	0.016364315	0.001966749	-0.0037508	-0.086667309	0.01096497	-0.039894256	0.019056926	-0.352468741
GSM1672647	0.223615319	-0.063008795	0.181598845	0.049220529	-0.039514951	-0.023643589	0.092939548	0.210907225	-0.037717467	-0.00159858	-0.051684982	-0.006023222	-0.04565559	0.510358675	0.009290463	0.182211662	0.031002697	0.008011877	0.015496045	-0.086859663	0.025413359	-0.086197057	-0.089673827	-0.340512914
GSM1672648	0.181378887	-0.22373181	0.108548306	-0.112422213	-0.193108949	-0.053665274	0.023600066	0.067857324	-0.107109686	-0.047548809	-0.049815332	-0.037020619	-0.087036361	0.510358675	-0.097328279	0.18091327	-0.040644939	-0.05641857	-0.115915191	-0.007406287	-0.05501604	-0.131114396	-0.015366265	-0.299443278
GSM1672649	0.085407709	-0.146989321	0.129218099	-0.095567652	-0.167191371	-0.017960788	-0.02191842	0.048868853	-0.13965826	-0.091661776	-0.007577752	-0.162898597	-0.062333964	0.510358675	-0.136695946	0.190792369	0.012191962	-0.006770081	-0.023593711	-0.182817474	0.010159895	-0.115926375	-0.043364372	-0.26019896
GSM1672650	0.006899614	-0.176531665	0.176333043	-0.086802446	-0.07834014	-0.024479121	0.035351578	0.132199625	-0.135491555	-0.056708353	-0.09754416	-0.059556225	-0.064292545	0.510358675	-0.12754888	0.18546562	0.040366723	0.004676436	0.022662175	-0.150085091	-0.026968214	-0.074163412	-0.061289001	-0.274527699
GSM1672651	0.160014278	-0.160907735	0.152023209	-0.019641801	-0.155902018	-0.071778633	0.025914667	0.091037314	-0.072490831	-0.073179742	-0.017017949	0.025064572	-0.056315057	0.510358675	-0.040863111	0.175020467	-0.0007999	-0.013708733	-0.043767568	-0.070848502	-0.04945949	0.134260057	-0.028100769	-0.313772018
GSM1672652	0.068911167	-0.238690715	0.161180546	-0.068508238	-0.062740707	-0.027903237	0.071755594	0.155120888	-0.111511986	-0.074940677	-0.071818612	-0.101708596	-0.067960589	0.510358675	-0.142071296	0.156730708	0.017387811	0.014109613	-0.045630073	-0.14102264	-0.006777666	0.018211549	-0.102365491	-0.363238113
GSM1672653	-0.012771586	-0.11788054	0.161229296	-0.092877198	-0.074707378	-0.021524779	0.016306804	0.088604902	-0.048977356	-0.075742153	-0.162525144	-0.134487156	-0.041957642	0.510358675	-0.095831075	0.185869916	0.032273276	-0.0081107	0.038075619	-0.011026641	-0.042388494	-0.047008612	-0.064228223	-0.381673816
GSM1672654	0.128526717	-0.134467008	0.141968273	-0.04192875	-0.10284222	-0.022534554	0.02346504	0.124088286	-0.09162105	-0.125000325	-0.059402696	-0.04555567	-0.063756109	0.510358675	-0.095985554	0.187661103	-0.022511727	-0.032157351	-0.05351403	0.004762899	-0.026691971	-0.099261293	-0.00737465	-0.329743543
GSM1672655	0.220024823	-0.101632978	0.172956121	0.100408987	-0.043878807	-0.008781514	0.060955463	0.211053405	-0.093786048	0.035401319	-0.119569592	0.076493212	-0.068836667	0.510358675	0.053389422	0.178534958	0.014136983	0.021649536	0.001434984	-0.068113092	0.043434304	-0.022863617	-0.038817504	-0.283015424
GSM1672656	0.186942337	-0.017252976	0.155106687	0.01360979	-0.029798838	0.000111426	0.075853307	0.162855803	-0.04534223	-0.027646557	-0.074113554	-0.08956534	-0.070306848	0.510358675	0.016546744	0.191860175	0.055002131	-0.038523723	-0.010569134	-0.097515386	0.023245279	-0.145812119	-0.034814209	-0.242767181
GSM1672657	0.03040134	-0.230914494	0.132581786	-0.140981525	-0.10251024	-0.042385318	0.045406542	0.115177341	-0.096410565	-0.115555197	-0.115102333	-0.030556437	-0.061196542	0.510358675	-0.195146467	0.183530272	0.022488623	0.027875249	-0.004218294	-0.148036831	-0.019535188	-0.048818948	-0.05613083	-0.301907456
GSM1672658	0.069220182	-0.18531235	0.17503886	-0.002257633	-0.005948728	-0.016329896	0.074435196	0.151533923	-0.137145088	-0.05896494	-0.10308964	-0.030649595	-0.059900816	0.510358675	-0.087305161	0.154737262	-0.032221507	-0.009053893	0.000149458	-0.152623406	-0.043558805	0.064501653	-0.075241051	-0.317422652
GSM1672659	0.198588733	-0.041325292	0.185489241	0.121338756	-0.095370254	-0.054894701	0.070861697	0.192900097	-0.093733985	0.036422068	-0.060856375	0.039442701	-0.046206872	0.510358675	0.094480751	0.17466205	0.043310696	0.044081943	-0.024533454	-0.002189937	0.006300637	-0.037203163	-0.038793971	-0.296248973
GSM1672660	0.135051333	-0.205402796	0.175217959	-0.021232337	-0.063801922	-0.042877036	0.035583665	0.155625457	-0.15658735	-0.020024678	-0.073376895	-0.013506369	-0.042367898	0.510358675	-0.054527623	0.212776789	-0.000464948	-0.014758305	-0.070033667	-0.095071036	-0.032527836	0.055800945	0.020797241	-0.454869033
GSM1672661	0.051839135	-0.15725024	0.132498127	-0.105035276	-0.012387169	-0.001768096	0.091554528	0.12167363	-0.047846385	-0.038795163	-0.081461943	-0.089158181	-0.044692643	0.510358675	-0.028754855	0.211731964	0.039503327	-0.002333083	-0.003429447	-0.102034557	0.0032449	-0.087831066	-0.079054965	-0.340147851
GSM1672662	0.022128927	-0.09065515	0.13662867	-0.117273321	-0.080749546	-0.008427896	0.050973029	0.144203766	-0.128683986	-0.087026847	-0.079624097	-0.064484976	-0.039252929	0.510358675	-0.0935657	0.177805032	0.013955704	0.012001732	-0.007095217	-0.156948577	-0.043259338	0.055353318	-0.072671336	-0.327644428
GSM1672663	0.073001204	-0.255550866	0.143824708	-0.090930272	-0.185635927	-0.019787443	0.029853245	0.050101448	-4.05E-05	-0.101071945	0.08183831	-0.066552943	-0.0535535	0.510358675	-0.10984146	0.173688166	0.030126654	0.058561546	0.039683889	-0.131637487	0.013396633	-0.104364052	-0.000668493	-0.278725929
GSM1672664	0.166691599	-0.092527102	0.142111726	-0.056007327	-0.15999462	-0.024892579	-0.003170735	0.113972016	-0.141338385	-0.115096643	-0.018020736	-0.000810655	-0.059203169	0.510358675	-0.045132096	0.17012126	-0.010195612	0.011753621	-0.044529737	-0.096021067	-0.028571637	-0.073160497	-0.052264488	-0.277904536
GSM1672665	0.168201791	-0.122471823	0.179789223	0.040824381	-0.03890088	-0.020000064	0.096133061	0.214493174	-0.047501636	-0.081288029	0.00793275	0.01037971	-0.062307947	0.510358675	-0.019641671	0.170632514	-0.000316488	0.010393193	-0.044861425	-0.092658918	-0.004328146	-0.095160316	-0.077321714	-0.270512001
GSM1672666	-0.026593205	-0.200158842	0.164544041	-0.012387659	-0.010060088	-0.012919552	-0.012743199	0.093990131	-0.069287616	-0.005424304	-0.009830131	0.0413188	-0.033719387	0.510358675	-0.103146016	0.174936752	0.016287324	-0.024071639	-0.001937866	-0.143235835	-0.021106054	-0.021136335	0.008279767	-0.294606188
GSM1672667	-0.012892376	-0.256502302	0.165384477	-0.084831725	-0.088432109	-0.008404743	0.025900908	0.070839837	-0.027249392	-0.020087923	0.057497481	0.051916793	-0.039162767	0.510358675	-0.147407036	0.172556178	-0.020347932	0.004215078	-0.012842465	-0.148384526	-0.039640153	-0.032536498	-0.003791645	-0.426576618
GSM1672668	0.077263176	-0.233830022	0.136037705	-0.100302799	-0.095941495	-0.023507323	0.08350312	0.16944641	-0.016040086	-0.028802516	-0.002118983	-0.060281301	-0.046445384	0.510358675	-0.161163388	0.177959017	-0.011243752	0.003774086	-0.027600329	-0.161048955	-0.022840246	0.013728522	-0.074569063	-0.314228347
GSM1672669	0.243905935	-0.027375736	0.185239489	0.136571338	0.025842913	-0.043175305	0.090354865	0.245946181	-0.102248023	-0.07386775	-0.079777505	0.040696726	-0.052048659	0.510358675	0.161690294	0.191068194	0.033763505	0.038108241	-0.039176844	-0.029092957	0.044590042	-0.105968522	-0.0351714	-0.325819111
GSM1672670	0.060633576	-0.21636652	0.122788134	-0.077957624	-0.186824756	-0.008668184	0.006440994	0.088632398	-0.09755111	-0.055772296	0.027401182	-0.065308774	-0.033561057	0.510358675	-0.141927812	0.171239103	-0.022903664	0.002085744	-0.07642075	-0.179359277	-0.015757875	-0.113470156	-0.02015531	-0.266770101
GSM1672671	0.179330648	-0.107561471	0.16720999	0.03902825	-0.09035317	-0.014173763	0.078820602	0.192268545	-0.058747881	0.012443817	-0.07607869	0.020080111	-0.050562341	0.510358675	-0.003621594	0.193473568	0.03099766	-0.008876916	-0.052867368	-0.063422295	0.003682078	-0.147950532	-0.03205585	-0.459523592
GSM1672672	0.199592192	-0.186002438	0.131550889	-0.128045008	-0.062986895	-0.041660639	0.00512408	0.100419178	-0.085906343	-0.084354363	-0.116543921	-0.105127066	-0.07385509	0.510358675	-0.156924204	0.186823738	0.008162887	0.002017401	-0.010320966	-0.157162613	-0.021168659	-0.076128894	-0.02507085	-0.282194031
GSM1672673	-0.0995319	-0.239595804	0.164834558	-0.144897179	-0.157350935	-0.013321592	-0.025422302	0.073838379	-0.062580426	-0.142056302	-0.015148713	-0.066645462	-0.036402655	0.510358675	-0.147904693	0.171878246	0.026960647	0.037124344	-0.041592178	-0.112086365	-0.095934184	0.050882269	-0.084054017	-0.290407958
GSM1672674	0.135024193	-0.111224977	0.156263327	0.048108269	-0.117412786	-0.038881817	0.065633884	0.131118592	-0.068325579	-0.044603497	-0.108828581	-0.079650822	-0.068948579	0.510358675	-0.008292664	0.196836865	0.038336803	0.03224095	-0.034855754	-0.093301802	-0.035635153	-0.055184158	-0.064737156	-0.289677832
GSM1672675	-0.0742361	-0.191452683	0.132833279	-0.129245249	-0.134425603	0.000194438	-0.038151455	0.035451754	-0.139741342	-0.097028803	0.012665761	-0.088362379	-0.04321467	0.510358675	-0.188102014	0.185090355	-0.006412142	0.011207743	-0.017885717	-0.198442336	-0.049884264	-0.15167443	-0.015778039	-0.452313589
GSM1672676	0.011512173	-0.119836663	0.152964151	-0.102233547	-0.190698986	-0.019105596	-0.047498131	0.067827083	-0.126082284	-0.130988484	-0.023308799	-0.091344773	-0.034745667	0.510358675	-0.177697555	0.190001525	-0.034333751	-0.003254857	-0.001036565	-0.183375351	-0.068676418	-0.027890285	0.021193436	-0.2969791
GSM1672677	-0.056620115	-0.097659903	0.160072364	-0.079108037	-0.060968342	-0.019632181	0.069343938	0.150013502	-0.036934529	-0.049461044	-0.022660435	-0.064967862	-0.017241901	0.510358675	-0.040595545	0.171690337	0.035037766	0.04002037	-0.043167101	-0.021477191	2.97E-05	-0.138624206	-0.050605607	-0.317970247
GSM1672678	0.143395181	-0.217438087	0.133557772	-0.073506222	-0.050918358	-0.043334684	0.041800697	0.160794917	-0.133586497	-0.082196459	0.004044841	0.019889037	-0.063382829	0.510358675	-0.007410146	0.179054107	0.00511465	-0.018661008	-0.030064895	-0.073045444	-0.023047582	-0.125843682	-0.021748339	-0.240668066
GSM1672679	0.039809663	-0.124569514	0.145060332	-0.080209334	-0.187095032	-0.044365569	-0.036339406	0.015821943	-0.072528283	-0.066253485	-0.005673195	-0.016998333	-0.063406186	0.510358675	-0.136074261	0.197690028	0.019063664	0.01430753	0.029555489	-0.141728234	-0.027782124	-0.153927054	0.035603396	-0.472027015
GSM1672680	0.117592291	-0.22198074	0.172614645	0.028892698	-0.047961452	-0.016177138	0.047604757	0.129447735	-0.143988893	-0.063409106	-0.082280154	-0.003295115	-0.040249392	0.510358675	-0.056519337	0.167876833	0.000901124	0.060593681	-0.001308407	-0.129140967	0.002429886	-0.049802305	-0.062814954	-0.296157707
GSM1672681	0.191976765	-0.1057168	0.130784374	-0.049334833	-0.124197891	-0.007114153	0.043594728	0.106700208	-0.103105466	-0.071040199	-0.089828725	-0.023625251	-0.086867056	0.510358675	-0.053741444	0.20073656	-0.003238294	-0.008043321	0.027945354	-0.179970355	0.035033417	-0.143641153	-0.039591678	-0.346810258
GSM1672682	0.229499453	-0.098746891	0.157141114	0.057019016	-0.118341102	-0.028509224	0.034066964	0.137365293	-0.091163918	-0.010358314	-0.100817873	0.06102052	-0.078407955	0.510358675	0.003588583	0.200745909	0.028588082	-0.009462501	-0.035208062	-0.092980064	0.013195833	-0.114315509	-0.030943532	-0.468650178
GSM1672683	-0.065799956	-0.206892625	0.112812955	-0.158729845	-0.167187405	-0.029152476	0.003839024	0.086302874	-0.087924943	-0.078995382	-0.07076541	-0.099967635	-0.064816033	0.510358675	-0.202799341	0.189894085	0.019549981	-0.010036276	-0.022358417	-0.129789767	-0.057777507	-0.053298471	-0.046022719	-0.324358857
GSM1672684	0.167581459	-0.05915356	0.150603511	-0.058634914	-0.099708532	-0.031326578	0.062197689	0.131765187	-0.056970039	-0.02110906	-0.122088466	-0.074343671	-0.063192922	0.510358675	-0.087618923	0.202815924	0.034768215	-0.049893046	0.001805777	-0.130476448	-0.021973814	-0.182500166	0.006300772	-0.287031122
GSM1672685	0.144149618	-0.237191935	0.138143582	-0.094873419	-0.262601663	-0.077195901	-0.008133491	0.047803844	-0.126935168	-0.102306121	-0.051174733	-0.094508091	-0.038767583	0.510358675	-0.155453006	0.192469336	0.034996157	-0.001112894	-0.073938723	-0.105142301	-0.048037587	-0.109746815	-0.004494966	-0.41617231
GSM1672686	0.087030627	-0.135158153	0.130720305	0.047857964	0.057142382	-0.026254554	0.118335112	0.147340796	-0.016753685	-0.047021361	-0.113277982	-0.065454931	-0.072371817	0.510358675	0.057820459	0.190654048	0.010182949	0.002600552	0.017342541	-0.031923551	0.008785571	-0.158973483	-0.069755178	-0.276900611
GSM1672687	0.158540385	-0.131910166	0.138294161	-0.071251212	-0.014792749	-0.010728041	0.047537739	0.220449211	-0.05861696	-0.032546422	-0.020991707	-0.046290155	-0.027159315	0.510358675	-0.013604595	0.190054654	-0.005467489	0.039512786	-0.015912054	-0.034242651	0.016860758	-0.137840064	-0.086414438	-0.224240212
GSM1672688	-0.048360315	-0.214020222	0.13255483	-0.09572001	-0.1552251	-0.075158126	-0.001379628	0.054406856	-0.215530262	-0.133966368	-0.071689256	-0.101170542	-0.018514553	0.510358675	-0.16748229	0.196667437	-0.009982999	-0.012276382	-0.078117751	-0.174067929	-0.079059146	-0.193266084	-0.039330155	-0.256913389
GSM1672689	0.098336592	-0.09295686	0.134045479	-0.049870566	0.006300532	-0.048493916	0.055533551	0.235613345	-0.126929531	-0.016492617	-0.059987275	-0.021224834	-0.044948838	0.510358675	0.029597931	0.172709273	-0.028573619	0.030356918	-0.045969187	-0.010743833	0.047566448	-0.017439256	-0.059610226	-0.271972255
GSM1672690	-0.026365715	-0.113613689	0.171728824	0.041463551	0.008965525	-0.036619233	0.085206238	0.164413518	-0.186354443	-0.109146942	0.004127104	-0.064258	-0.053700229	0.510358675	-0.023321346	0.176595188	-0.042345354	0.002635515	-0.043713562	-0.045366971	-0.013698143	-0.206844085	-0.073047004	-0.267500228
GSM1672691	0.07753877	-0.179561913	0.146728814	-0.090844396	0.137136322	0.006325952	0.10936527	0.175125415	0.024903384	-0.008513307	-0.057111268	-0.052079798	-0.025165945	0.510358675	-0.138457343	0.159735136	-0.031977696	-0.014086463	-0.018910272	-0.089658211	0.02668579	-0.151739658	-0.06773016	-0.25225883
GSM1672692	0.20538777	-0.140371977	0.151918339	-0.002402356	-0.023698228	-0.014888989	0.042953778	0.146172464	-0.068993286	-0.016276991	-0.08090268	0.005172136	-0.03520524	0.510358675	0.033582365	0.193336994	-0.005055362	-0.010720467	-0.006373548	-0.109252935	0.061872084	-0.073841256	-0.059981629	-0.157981199
GSM1672693	0.149237573	-0.217684167	0.148621544	0.142199483	-0.107606808	-0.066482353	0.069106047	0.14052795	-0.124891694	-0.0445959	0.042504154	0.050083473	-0.050074952	0.510358675	0.07799099	0.18438384	-0.009515229	-0.019588904	-0.022698097	-0.029768868	0.020183627	0.07837357	0.035193812	-0.258829972
GSM1672694	0.122040983	-0.175969241	0.156193719	0.085738108	0.037019945	-0.046873848	0.101191829	0.24326559	-0.112441586	0.053970621	-0.0426933	0.022269124	-0.045233997	0.510358675	0.074713335	0.18402715	-0.036214434	0.054157173	-0.028233315	0.010095037	0.049937893	-0.071256741	-0.029494786	-0.348453044
GSM1672695	0.179011959	-0.152417346	0.150165132	-0.098425934	-0.189729745	0.017894527	0.081788097	0.181089282	0.040131969	0.006977261	-0.102856156	-0.078811888	-0.028380649	0.510358675	-0.081482794	0.186883841	0.020242499	-0.007466111	-0.009259286	-0.094024102	0.015037275	-0.012335872	-0.065078059	-0.366067354
GSM1672696	0.090651627	-0.153793394	0.133984293	-0.136795505	0.00359689	0.006302937	0.096372116	0.196710112	-0.03606878	-0.007759955	-0.030210509	-0.029826042	-0.040363655	0.510358675	-0.128547628	0.160154875	0.005901014	-0.008862203	-0.069022419	-0.095352325	0.046827475	-0.023996552	-0.075670485	-0.297252898
GSM1672697	-0.00321223	-0.222006659	0.134866688	-0.083393792	-0.176512766	-0.047262315	0.04474529	0.145532785	-0.113911234	-0.031425529	-0.081014562	-0.010239949	-0.027304509	0.510358675	-0.110127094	0.181967913	-0.030676731	0.011711905	-0.09367668	-0.052551271	-0.039859091	-0.17045256	0.005443002	-0.411700283
GSM1672698	0.133905423	-0.151108333	0.17883905	0.083434446	0.132368178	-0.024725712	0.133833173	0.220260642	-0.056171533	-0.033505361	-0.08319738	0.005576814	-0.059264944	0.510358675	0.055329033	0.164756849	-0.030877096	0.008711599	-0.014754439	-0.005999979	0.053018132	-0.110130204	-0.019960026	-0.273523775
GSM1672699	0.191723883	-0.115176739	0.147366941	0.087322164	0.186097757	-0.053512987	0.099564325	0.19813612	-0.162046772	0.015535013	-0.109777916	0.068935658	-0.016243256	0.510358675	0.081628963	0.179123924	-0.025435885	0.024872886	-0.032256989	-0.02430213	0.08062576	-0.161222225	-0.016592143	-0.202610204
GSM1672700	0.045178569	-0.144897252	0.14846446	-0.029150779	0.021284455	-0.056722134	0.085663518	0.215463773	0.008513653	-0.020560263	-0.059743578	-0.084080513	-0.012613757	0.510358675	-0.008026938	0.154789958	-0.021222123	0.041315925	-0.030855613	0.011621228	0.027449347	-0.043732991	-0.053574489	-0.298621886
GSM1672701	0.176338522	-0.148790581	0.158891822	0.145852733	0.059870874	-0.051123588	0.063195336	0.205438988	-0.189893903	-0.053560513	-0.034789718	0.026339658	-0.038047117	0.510358675	0.098386916	0.207600719	-0.019845417	0.021504855	-0.062004699	-0.025330305	0.081874603	-0.173806283	-0.002540793	-0.300264671
GSM1672702	0.069892496	-0.079208243	0.144545355	-0.009335893	-0.030691137	-0.054679732	0.025544654	0.214746968	-0.067407994	0.043326846	-0.04650513	-0.001957674	-0.030513354	0.510358675	-0.021114399	0.165331649	-0.014294531	0.00383088	-0.016146021	-0.052185227	0.06779675	-0.08138278	0.001166969	-0.320616957
GSM1672703	0.182226199	-0.116666512	0.167353833	0.177677633	-0.047335641	-0.041746984	0.053153872	0.164218048	-0.085651848	0.028014794	0.014819031	0.033032489	-0.021114337	0.510358675	0.057358636	0.183818383	-0.026096257	0.033899307	-0.040789336	0.031494419	0.103040571	-0.138228165	-0.019462908	-0.388701287
GSM1672704	0.108424502	-0.10785241	0.149949283	0.071501772	0.038861057	-0.016384991	0.076397583	0.152996643	0.001374324	0.00194071	-0.093492336	0.015846659	-0.042687537	0.510358675	0.081127233	0.161595582	-0.033201144	0.005643886	0.026903441	-0.005615448	0.03437388	-0.088060053	-0.01655317	-0.304097837
GSM1672705	0.217562938	-0.109642172	0.183086046	0.12844501	-0.036546516	-0.018518655	0.10806439	0.19418305	-0.074274503	-0.018998012	-0.038383291	0.030802813	-0.050894073	0.510358675	0.095059242	0.189318878	0.004836256	0.016165512	0.004772562	0.023669436	0.056608729	-0.062836579	-0.054159153	-0.257187186
GSM1672706	-0.007597882	-0.195876401	0.134939164	-0.103600037	-0.079523318	-0.080129327	-0.003440229	0.101302387	-0.076329224	-0.050058786	-0.010054605	-0.002595001	-0.031064245	0.510358675	-0.126518283	0.175135446	-0.052790824	-0.036012074	0.006823844	-0.086484575	0.022692493	-0.047161303	0.003761712	-0.282741626
GSM1672707	0.154492921	-0.133197539	0.144492161	-0.032988527	-0.005337643	-0.021950356	0.04024125	0.16453423	-0.127860207	-0.054570609	0.046943458	0.035183116	-0.064692106	0.510358675	-0.062617332	0.16944305	-0.03125805	-0.018605876	-0.008212003	-0.064990894	0.023484122	-0.117621028	-0.023674757	-0.31988683
GSM1672708	-0.098558388	-0.13412863	0.166030448	-0.121842727	-0.127211937	-0.010628585	0.040256006	0.10136457	-0.114080291	-0.049240189	-0.00947726	-0.065671998	-0.037221466	0.510358675	-0.095559128	0.147050381	-0.052982208	-0.029805159	-0.070968884	-0.102235942	0.025604468	-0.118186702	-0.060708028	-0.349548234
GSM1672709	0.048327291	-0.109633752	0.137529178	0.042408148	-0.114217809	-0.074832347	0.05111383	0.197463052	-0.142783019	0.035639338	-0.101964896	0.012539636	-0.040791995	0.510358675	-0.009101516	0.176805534	-0.04193118	-0.0101122	-0.064978646	0.008496194	0.028081518	-0.18623377	-0.040602215	-0.251985032
GSM1672710	0.052624886	-0.193995442	0.140293617	-0.025271934	-0.025418476	-0.00692899	0.095605445	0.154325632	-0.011364192	-0.053684018	0.007405592	-0.070434327	-0.039725024	0.510358675	-0.019107056	0.19274775	-0.022408796	0.029273943	-0.039751543	-0.061138407	0.050304713	-0.159870632	-0.053225173	-0.295336315
GSM1672711	-0.030787009	-0.110625133	0.124547	-0.092489387	0.027750373	-0.017975869	0.125342044	0.184719228	-0.03349206	-0.040177162	-0.09674719	-0.060276324	-0.047920335	0.510358675	-0.027252483	0.17095744	-0.009389655	-0.009286257	0.031827802	-0.061784465	0.021051699	-0.093446344	-0.083346993	-0.302089988
GSM1672712	0.190442414	-0.166463564	0.132118499	0.027636155	-0.131629567	-0.058509287	0.083347542	0.191926502	-0.063907036	-0.027813093	-0.058218143	-0.070838845	-0.053405212	0.510358675	-0.010550943	0.205846113	-0.043139242	-0.041080738	-0.044678246	-0.061129102	0.004366901	-0.177363232	-0.038128677	-0.29478872
GSM1672713	0.127246533	-0.19385691	0.125328914	-0.030051117	-0.04602266	-0.078369187	0.078058896	0.144566617	-0.125270871	-0.072298995	-0.064450377	-0.015651852	-0.055942737	0.510358675	-0.03186297	0.177976857	-0.034206896	-0.007523047	-0.035478553	-0.057488883	0.013500396	-0.184282544	-0.009348944	-0.256913389
GSM1672714	0.209174974	-0.151343085	0.123058984	-0.080368755	-0.017752692	-0.052380495	0.080356783	0.187297105	-0.088521376	0.105391802	-0.074810588	-0.032511748	-0.04971952	0.510358675	-0.096615529	0.141874918	-0.056528916	-0.002003816	-0.01095864	-0.06159902	0.051608404	-0.219622064	-0.028157095	-0.288217578
GSM1672715	-0.00707994	-0.091980631	0.121736367	-0.035459921	0.045409204	-0.04704514	0.119920272	0.252599145	-0.08530472	-0.041766348	-0.088118003	-0.012664118	-0.059459107	0.510358675	-0.042629163	0.174036589	-0.046612034	0.015237188	-0.062875089	-0.039544408	0.017215607	-0.111620835	-0.030515747	-0.28840011
GSM1672716	0.023478653	-0.223894942	0.13961215	-0.150409954	0.093758681	-0.046423814	0.158091444	0.213169	-0.052286727	-0.011799165	-0.074817323	0.02395616	-0.038523561	0.510358675	-0.094935627	0.178595204	-0.069609903	0.011013428	-0.062017359	0.008257258	0.004389299	-0.095677258	-0.090491611	-0.254814274
GSM1672717	0.130552726	-0.141212627	0.129421583	0.022408593	-0.02529766	-0.09027417	0.025331015	0.124869647	-0.086839494	-0.012848592	-0.136073385	-0.129890626	-0.049904081	0.510358675	-0.061108581	0.179222219	-0.038977307	-0.055489167	-0.029026475	-0.100486169	-0.047260436	-0.070050154	0.019706445	-0.333029114
GSM1672718	0.037870004	-0.175270518	0.148031002	-0.104770416	-0.058205415	-0.042605036	0.022208384	0.167949703	-0.128435208	-0.080057421	-0.099494737	-0.036666519	-0.04420619	0.510358675	-0.140565156	0.184116259	-0.044324599	-0.009907746	-0.07638432	-0.127130132	0.014458777	-0.159462864	-0.064244829	-0.289312768
GSM1672719	0.17194685	-0.123910626	0.156281589	-0.073593278	-0.086989224	-0.042007804	0.034589477	0.189600235	-0.082944641	-0.051519777	-0.121416402	-0.036846489	-0.063193655	0.510358675	-0.020748478	0.162626733	-0.021512724	0.002170295	-0.016641008	-0.061197687	0.021441345	-0.15905298	-0.05260346	-0.233184266
GSM1672720	0.115253201	-0.153236067	0.120868903	-0.018910489	-0.093722393	-0.063318544	0.020900389	0.077488889	-0.15670368	-0.104156218	-0.04935729	-0.030392091	-0.052553224	0.510358675	-0.039485162	0.182111311	-0.018406708	-0.003823434	-0.009601015	-0.078910901	0.008519806	-0.177125451	0.007112029	-0.322807338
GSM1672721	0.03282938	-0.23634843	0.162165553	-0.044452968	-0.064915368	-0.017630875	0.051145287	0.14844699	-0.03717158	-0.017252104	-0.014917268	-0.002015964	-0.04002294	0.510358675	-0.06947772	0.167086057	-0.024753755	0.04542897	0.048584699	-0.039605724	-0.013452798	-0.07067527	0.001977325	-0.264944784
GSM1672722	-0.105542351	-0.170132148	0.173430275	-0.124629968	-0.23378356	0.00325551	-0.00579691	0.103856064	-0.079196303	-0.018515942	0.013091017	-0.031521457	-0.046952145	0.510358675	-0.110394615	0.132927411	-0.032773507	-0.010327742	-0.073036074	-0.086066873	0.016936766	-0.083074258	-0.078368187	-0.285114539
GSM1672723	0.152694253	-0.200563645	0.152930772	-0.080152604	-0.034127212	-0.03707738	0.060554119	0.117259902	-0.062999441	-0.021433358	-0.028950409	-0.05674108	-0.072904861	0.510358675	-0.066734034	0.189702558	-0.018884841	-0.011577344	-0.062211076	-0.120039878	-0.019447284	-0.095384511	-0.014627674	-0.296522771
GSM1854798	0.156842312	-0.171913436	0.147050677	0.01635654	0.006420818	-0.014629626	0.100270374	0.164060502	-0.060460848	-0.019125841	0.004532084	0.025203293	-0.01323707	0.510358675	-0.006666161	0.147182223	-0.011135047	0.00912745	0.008468954	-0.168728571	-0.016174164	0.027868497	-0.098314251	-0.315871133
GSM1854799	0.137603817	-0.135410458	0.164432391	0.01834721	0.094818128	-0.022260319	0.097619254	0.243352739	-0.08479741	-0.020135841	-0.081599566	0.046256439	-0.015963104	0.510358675	0.028436869	0.164749267	-0.057927361	0.033108794	-0.030748703	-0.002842529	0.039202714	-0.036967653	-0.005960395	-0.166103861
GSM1854800	0.153570897	-0.133397193	0.146291964	0.049477824	-0.058058433	-0.039420675	0.03415155	0.154272034	-0.195790665	-0.027267283	-0.048579162	-0.061935956	-0.050263852	0.510358675	-0.007569882	0.17157491	0.015638258	-0.006762184	-0.012115642	-0.127240026	0.001587467	-0.151207752	0.043493653	-0.219494387
GSM1854801	0.202809896	-0.167140033	0.14940305	0.060215858	-0.066000274	-0.046506113	0.130311098	0.167785642	-0.054388572	-0.007766853	-0.023579512	-0.048303604	-0.040671892	0.510358675	-0.017156529	0.166867306	0.00957622	-0.003495555	-0.042583416	-0.058090987	-0.012407534	-0.074641419	-0.06551893	-0.283197956
GSM1854802	0.172567166	-0.196146692	0.159658204	0.067881338	-0.062711477	-0.067503487	0.037107119	0.13004552	-0.13589935	-0.068879937	-0.036316602	0.028979578	-0.055411478	0.510358675	-0.017642851	0.182428592	-0.043717731	0.034039593	-0.000570762	0.008175157	0.011478636	-0.080595142	-0.016557036	-0.287213653
GSM1854803	0.06815795	-0.213075978	0.142470401	-0.10639044	-0.078102737	0.002349248	0.131628692	0.261710719	-0.131295238	-0.052342572	0.041755931	-0.044145345	-0.065718089	0.510358675	-0.120818854	0.152279296	-0.032819956	0.020243075	-0.074682028	-0.106245094	-0.04027642	-0.02318917	-0.078017592	-0.388244958
GSM1854804	0.15671066	-0.204527925	0.133928203	-0.015612522	0.008827857	-0.011681214	0.143914715	0.230313908	-0.051611512	-0.03062596	0.063881757	-0.059498753	-0.033168503	0.510358675	-0.009109005	0.151898356	-0.021490268	0.035628491	-0.053270306	-0.090100128	0.007145806	-0.048954806	-0.072358234	-0.275349092
GSM1854805	0.103640897	-0.206188607	0.120977488	-0.113726851	-0.167439881	-0.067105908	0.037370043	0.109184071	-0.083631569	-0.004772738	-0.096857328	-0.004183022	-0.011700848	0.510358675	-0.110354189	0.145707236	-0.057320369	0.005089607	-0.072643642	-0.030885762	-0.002995671	-0.070872225	0.005487079	-0.308387332
GSM1854806	0.061516857	-0.086838012	0.169200081	-0.050306197	-0.012733321	0.006259388	0.065459448	0.150221169	0.036924674	-0.020447681	-0.069717601	-0.057517493	0.018200099	0.510358675	-0.077092923	0.177809181	0.034512472	0.066448255	0.008063478	-0.052227499	0.009059164	-0.046475595	-0.078535874	-0.463174227
GSM1854807	0.19671187	-0.074353313	0.171143933	-0.044045155	-0.109310616	-0.045842186	0.037623139	0.161634804	-0.136903146	-0.061817585	0.02673238	-0.117783307	-0.024566429	0.510358675	-0.023423343	0.184622998	0.027447159	0.055884908	-0.040206307	-0.041782218	0.015602389	-0.19033417	-0.02450056	-0.330747467
GSM1854808	0.147571273	-0.162983024	0.194396282	0.072459906	-0.02597106	-0.014496016	0.090771294	0.201770119	0.021373907	0.012058262	-0.014843188	-0.086606834	0.012176015	0.510358675	0.013208513	0.175990411	-0.001017025	0.053208368	-0.041321508	0.004245131	0.036198408	-0.096453564	-0.063235605	-0.341425573
GSM1854809	-0.004175565	-0.161376149	0.182746402	-0.040630262	-0.005540057	0.00151268	0.098459402	0.151608002	0.037421898	-0.060422681	-0.129853217	-0.091475952	-0.04014724	0.510358675	-0.090325332	0.167777151	-0.012427605	0.010367184	-0.007965369	-0.1005432	0.00111289	0.03150922	-0.088739304	-0.369170393
GSM1854810	0.180544331	-0.081277307	0.153912463	0.076834178	-0.145836785	-0.059429865	0.036422789	0.186315225	-0.135863964	-0.044818707	-0.046998012	0.047556787	-0.035376235	0.510358675	0.079157568	0.176151176	-0.035839154	0.067666068	-0.009775212	0.002193847	0.011833487	-0.13553446	0.010188329	-0.140458155
GSM1854811	-0.01835882	-0.138114304	0.161268364	-0.146340097	0.023035271	-0.011619055	0.096116577	0.087998773	-0.089461141	-0.084402857	-0.077715693	-0.04599652	-0.016121732	0.510358675	-0.102867867	0.177731054	-0.002132391	0.020918479	-0.015767506	-0.099024206	-0.005967326	0.101327794	-0.142626743	-0.29214201
GSM1854812	0.02307303	-0.186987722	0.174058978	-0.089932994	-0.042207322	0.021385675	0.041175219	0.08976789	-0.014924816	-0.126889787	0.081002263	-0.047521227	-0.03234769	0.510358675	-0.012914916	0.177458888	-0.008235883	0.028747711	-0.060081633	-0.040417786	-0.067738411	0.008108032	-0.080129851	-0.311399106
GSM1854813	0.084850894	-0.066420559	0.180223821	0.033496829	0.007332627	-0.031431408	0.101823768	0.174640967	-0.048839752	-0.099953713	0.006124801	-0.055497665	-0.042383502	0.510358675	0.091642243	0.21031692	0.044505328	0.061177999	0.032909854	-0.030218415	0.038854614	-0.028920737	-0.087513597	-0.260655289
GSM1854814	0.137512256	-0.227545694	0.14101398	-0.125157978	-0.054784176	-0.002264448	0.091891322	0.127051896	-0.120309486	-0.078188973	-0.07219971	-0.05173002	-0.044316263	0.510358675	-0.076319103	0.174000069	0.024262734	0.022139545	-0.041114962	-0.064398012	0.016206083	-0.063999111	-0.064934915	-0.352925071
GSM1854815	0.232440845	-0.043855178	0.196761512	0.124246207	-0.113298007	-0.048731094	0.049656748	0.140945233	-0.070785301	-0.00866069	-0.096268638	0.049390329	-0.02695672	0.510358675	0.070753976	0.176479718	0.000150569	0.046161408	0.009810842	-0.011372926	0.053731252	-0.068354757	-0.00955267	-0.29433239
GSM1854816	0.162573334	-0.172853879	0.161162316	0.055177017	-0.114286989	-0.00019744	0.105303603	0.164942094	-0.077068672	-0.083973784	-0.011050002	-0.008318129	-0.045677735	0.510358675	0.021898169	0.169827419	-0.007197138	0.028731546	-0.035690259	-0.088516634	-0.009293922	-0.06535442	-0.028860786	-0.405859268
GSM1854817	0.196803063	-0.187222729	0.127935392	-0.167008132	-0.183986398	-0.022501359	-0.012459839	0.046783499	-0.129775771	-0.058390147	0.016481878	-0.057077391	-0.048829364	0.510358675	-0.241611076	0.194471681	0.054752734	0.020467171	-0.05258592	-0.156033086	-0.060908251	0.046950849	-0.027678101	-0.429405859
[truncated: 613 more rows]
